# Supplementary material for: Application of Amplicon Metagenomics to Identify Fungal Pathogens in Formalin-Fixed Paraffin-Embedded Samples: Proof of Concept in Animals with Fungal Pathologies
Source: Microorganisms. 2025 Feb 27;13(3):533. doi: 10.3390/microorganisms13030533 (PMC11944450; doi:10.3390/microorganisms13030533)
Supplement: Supplementary file 1 [file microorganisms-13-00533-s001.zip]

Archive with 4 entries (4 files):
- microorganisms-3436801-supplementary-Figure S1.pdf
- Table S1 - PCR primers detail.xlsx
- Table S2 - ITS identified genera.xlsx
- Table S3 - cotnrols.xlsx
