# Supplementary material for: Application of Amplicon Metagenomics to Identify Fungal Pathogens in Formalin-Fixed Paraffin-Embedded Samples: Proof of Concept in Animals with Fungal Pathologies
Source: Microorganisms. 2025 Feb 27;13(3):533. doi: 10.3390/microorganisms13030533 (PMC11944450; doi:10.3390/microorganisms13030533)
Supplement: Supplementary file 1 [file microorganisms-13-00533-s001.zip › Table S1 - PCR primers detail.xlsx]

## Sheet: Table S1 - PCR primers
Table S1
Primer sets used for PCR amplification of the ITS1 and 28S rRNA gene D1 targetted regions
(From Tedersoo et al. 2015 [13]) as well as the full rRNA Operon (From Lu et al. 2022 [14])
primer	features	region	size amplicons	sequence 5'-3'	reference
ITS1ngs	Forward	ITS1	~ 250 bp	TCCGTAGGTGAACCTGC	Tedersoo et al. 2015 [13]
ITS2	Reverse	ITS1		GCTGCGTTCTTCATCGATGC	Tedersoo et al. 2015 [13]
LR0Rngs	Forward	LSU D1	~450 bp	ACSCGCTGAACTTAAGC	Tedersoo et al. 2015 [13]
LF402	Reverse	LSU D1		TTCCCTTTYARCAATTTCAC	Tedersoo et al. 2015 [13]
SR1R	Forward	full rRNA Operon	~5.5 kbp	﻿TACCTGGTTGATYCTGCAGT	Lu et al. 2022 [14]
LR11	Reverse	full rRNA Operon		GCCAGTTATCCCTTGGTAA	Lu et al. 2022 [14]
