# Supplementary material for: Application of Amplicon Metagenomics to Identify Fungal Pathogens in Formalin-Fixed Paraffin-Embedded Samples: Proof of Concept in Animals with Fungal Pathologies
Source: Microorganisms. 2025 Feb 27;13(3):533. doi: 10.3390/microorganisms13030533 (PMC11944450; doi:10.3390/microorganisms13030533)
Supplement: Supplementary file 1 [file microorganisms-13-00533-s001.zip › Table S3 - cotnrols.xlsx]

## Sheet: 28S-1_22-4384
396	Unclassified
116	k__Eukaryota
345	k__Eukaryota	p__Ascomycota
0	k__Eukaryota	p__Ascomycota	c__Saccharomycetes
1178	k__Eukaryota	p__Ascomycota	c__Saccharomycetes	o__Saccharomycetales
15	k__Eukaryota	p__Ascomycota	c__Saccharomycetes	o__Saccharomycetales	f__Saccharomycetaceae
1618	k__Eukaryota	p__Ascomycota	c__Saccharomycetes	o__Saccharomycetales	f__Saccharomycetaceae	g__Kazachstania
4	k__Eukaryota	p__Ascomycota	c__Saccharomycetes	o__Saccharomycetales	f__Saccharomycetaceae	g__Kazachstania	s__Kazachstania_africana
3	k__Eukaryota	p__Ascomycota	c__Saccharomycetes	o__Saccharomycetales	f__Saccharomycetaceae	g__Kazachstania	s__Kazachstania_naganishii
4	k__Eukaryota	p__Ascomycota	c__Saccharomycetes	o__Saccharomycetales	f__Saccharomycetaceae	g__Eremothecium
1	k__Eukaryota	p__Ascomycota	c__Saccharomycetes	o__Saccharomycetales	f__Saccharomycetaceae	g__Eremothecium	s__Eremothecium_sinecaudum
4	k__Eukaryota	p__Ascomycota	c__Saccharomycetes	o__Saccharomycetales	f__Saccharomycetaceae	g__Kluyveromyces
0	k__Eukaryota	p__Ascomycota	c__Saccharomycetes	o__Saccharomycetales	f__Saccharomycetaceae	g__Nakaseomyces
3	k__Eukaryota	p__Ascomycota	c__Saccharomycetes	o__Saccharomycetales	f__Saccharomycetaceae	g__Nakaseomyces	s__Nakaseomyces_glabratus
0	k__Eukaryota	p__Ascomycota	c__Saccharomycetes	o__Saccharomycetales	f__Saccharomycetaceae	g__Torulaspora
2	k__Eukaryota	p__Ascomycota	c__Saccharomycetes	o__Saccharomycetales	f__Saccharomycetaceae	g__Torulaspora	s__Torulaspora_globosa
0	k__Eukaryota	p__Ascomycota	c__Saccharomycetes	o__Saccharomycetales	f__Saccharomycetaceae	g__Zygosaccharomyces
1	k__Eukaryota	p__Ascomycota	c__Saccharomycetes	o__Saccharomycetales	f__Saccharomycetaceae	g__Zygosaccharomyces	s__Zygosaccharomyces_rouxii
0	k__Eukaryota	p__Ascomycota	c__Saccharomycetes	o__Saccharomycetales	f__Pichiaceae
1	k__Eukaryota	p__Ascomycota	c__Saccharomycetes	o__Saccharomycetales	f__Pichiaceae	g__Brettanomyces
15	k__Eukaryota	p__Ascomycota	c__Saccharomycetes	o__Saccharomycetales	f__Pichiaceae	g__Brettanomyces	s__Brettanomyces_nanus
7	k__Eukaryota	p__Ascomycota	c__Saccharomycetes	o__Saccharomycetales	f__Pichiaceae	g__Brettanomyces	s__Brettanomyces_bruxellensis
0	k__Eukaryota	p__Ascomycota	c__Saccharomycetes	o__Saccharomycetales	f__Pichiaceae	g__Pichia
14	k__Eukaryota	p__Ascomycota	c__Saccharomycetes	o__Saccharomycetales	f__Pichiaceae	g__Pichia	s__Pichia_kudriavzevii
0	k__Eukaryota	p__Ascomycota	c__Saccharomycetes	o__Saccharomycetales	f__Pichiaceae	g__Ogataea
6	k__Eukaryota	p__Ascomycota	c__Saccharomycetes	o__Saccharomycetales	f__Pichiaceae	g__Ogataea	s__Ogataea_parapolymorpha
17	k__Eukaryota	p__Ascomycota	c__Saccharomycetes	o__Saccharomycetales	f__Debaryomycetaceae
0	k__Eukaryota	p__Ascomycota	c__Saccharomycetes	o__Saccharomycetales	f__Debaryomycetaceae	g__Candida
6	k__Eukaryota	p__Ascomycota	c__Saccharomycetes	o__Saccharomycetales	f__Debaryomycetaceae	g__Candida	s__Candida_orthopsilosis
0	k__Eukaryota	p__Ascomycota	c__Saccharomycetes	o__Saccharomycetales	f__Metschnikowiaceae
0	k__Eukaryota	p__Ascomycota	c__Saccharomycetes	o__Saccharomycetales	f__Metschnikowiaceae	g__Candida/Metschnikowiaceae
18	k__Eukaryota	p__Ascomycota	c__Saccharomycetes	o__Saccharomycetales	f__Metschnikowiaceae	g__Candida/Metschnikowiaceae	s__[Candida]_auris
273	k__Eukaryota	p__Ascomycota	c__Dothideomycetes
0	k__Eukaryota	p__Ascomycota	c__Dothideomycetes	o__Mycosphaerellales
1	k__Eukaryota	p__Ascomycota	c__Dothideomycetes	o__Mycosphaerellales	f__Mycosphaerellaceae
0	k__Eukaryota	p__Ascomycota	c__Dothideomycetes	o__Mycosphaerellales	f__Mycosphaerellaceae	g__Fulvia
91	k__Eukaryota	p__Ascomycota	c__Dothideomycetes	o__Mycosphaerellales	f__Mycosphaerellaceae	g__Fulvia	s__Fulvia_fulva
0	k__Eukaryota	p__Ascomycota	c__Dothideomycetes	o__Pleosporales
0	k__Eukaryota	p__Ascomycota	c__Dothideomycetes	o__Pleosporales	f__Didymellaceae
0	k__Eukaryota	p__Ascomycota	c__Dothideomycetes	o__Pleosporales	f__Didymellaceae	g__Ascochyta
74	k__Eukaryota	p__Ascomycota	c__Dothideomycetes	o__Pleosporales	f__Didymellaceae	g__Ascochyta	s__Ascochyta_rabiei
0	k__Eukaryota	p__Ascomycota	c__Leotiomycetes
0	k__Eukaryota	p__Ascomycota	c__Leotiomycetes	o__Helotiales
0	k__Eukaryota	p__Ascomycota	c__Leotiomycetes	o__Helotiales	f__Sclerotiniaceae
0	k__Eukaryota	p__Ascomycota	c__Leotiomycetes	o__Helotiales	f__Sclerotiniaceae	g__Botrytis
77	k__Eukaryota	p__Ascomycota	c__Leotiomycetes	o__Helotiales	f__Sclerotiniaceae	g__Botrytis	s__Botrytis_cinerea
0	k__Eukaryota	p__Ascomycota	c__Sordariomycetes
3	k__Eukaryota	p__Ascomycota	c__Sordariomycetes	o__Hypocreales
0	k__Eukaryota	p__Ascomycota	c__Sordariomycetes	o__Hypocreales	f__Nectriaceae
6	k__Eukaryota	p__Ascomycota	c__Sordariomycetes	o__Hypocreales	f__Nectriaceae	g__Fusarium
1	k__Eukaryota	p__Ascomycota	c__Sordariomycetes	o__Hypocreales	f__Nectriaceae	g__Fusarium	s__Fusarium_poae
2	k__Eukaryota	p__Ascomycota	c__Sordariomycetes	o__Hypocreales	f__Nectriaceae	g__Fusarium	s__Fusarium_musae
1	k__Eukaryota	p__Ascomycota	c__Sordariomycetes	o__Hypocreales	f__Nectriaceae	g__Fusarium	s__Fusarium_keratoplasticum
0	k__Eukaryota	p__Ascomycota	c__Sordariomycetes	o__Hypocreales	f__Clavicipitaceae
0	k__Eukaryota	p__Ascomycota	c__Sordariomycetes	o__Hypocreales	f__Clavicipitaceae	g__Ustilaginoidea
2	k__Eukaryota	p__Ascomycota	c__Sordariomycetes	o__Hypocreales	f__Clavicipitaceae	g__Ustilaginoidea	s__Ustilaginoidea_virens
0	k__Eukaryota	p__Ascomycota	c__Sordariomycetes	o__Hypocreales	f__Cordycipitaceae
0	k__Eukaryota	p__Ascomycota	c__Sordariomycetes	o__Hypocreales	f__Cordycipitaceae	g__Akanthomyces
2	k__Eukaryota	p__Ascomycota	c__Sordariomycetes	o__Hypocreales	f__Cordycipitaceae	g__Akanthomyces	s__Akanthomyces_muscarius
0	k__Eukaryota	p__Ascomycota	c__Sordariomycetes	o__Sordariales
0	k__Eukaryota	p__Ascomycota	c__Sordariomycetes	o__Sordariales	f__Sordariaceae
0	k__Eukaryota	p__Ascomycota	c__Sordariomycetes	o__Sordariales	f__Sordariaceae	g__Neurospora
12	k__Eukaryota	p__Ascomycota	c__Sordariomycetes	o__Sordariales	f__Sordariaceae	g__Neurospora	s__Neurospora_crassa
0	k__Eukaryota	p__Ascomycota	c__Sordariomycetes	o__Sordariales	f__Podosporaceae
2	k__Eukaryota	p__Ascomycota	c__Sordariomycetes	o__Sordariales	f__Podosporaceae	g__Podospora
1	k__Eukaryota	p__Ascomycota	c__Sordariomycetes	o__Sordariales	f__Podosporaceae	g__Podospora	s__Podospora_pseudocomata
1	k__Eukaryota	p__Ascomycota	c__Sordariomycetes	o__Sordariales	f__Podosporaceae	g__Podospora	s__Podospora_pseudopauciseta
0	k__Eukaryota	p__Ascomycota	c__Eurotiomycetes
14	k__Eukaryota	p__Ascomycota	c__Eurotiomycetes	o__Eurotiales
0	k__Eukaryota	p__Ascomycota	c__Eurotiomycetes	o__Eurotiales	f__Aspergillaceae
2	k__Eukaryota	p__Ascomycota	c__Eurotiomycetes	o__Eurotiales	f__Aspergillaceae	g__Aspergillus
59	k__Eukaryota	p__Ascomycota	c__Eurotiomycetes	o__Eurotiales	f__Aspergillaceae	g__Aspergillus	s__Aspergillus_chevalieri
26	k__Eukaryota	p__Ascomycota	c__Eurotiomycetes	o__Eurotiales	f__Aspergillaceae	g__Aspergillus	s__Aspergillus_fumigatus
0	k__Eukaryota	p__Ascomycota	c__Eurotiomycetes	o__Eurotiales	f__Trichocomaceae
0	k__Eukaryota	p__Ascomycota	c__Eurotiomycetes	o__Eurotiales	f__Trichocomaceae	g__Talaromyces
1	k__Eukaryota	p__Ascomycota	c__Eurotiomycetes	o__Eurotiales	f__Trichocomaceae	g__Talaromyces	s__Talaromyces_rugulosus
0	k__Eukaryota	p__Ascomycota	c__Schizosaccharomycetes
0	k__Eukaryota	p__Ascomycota	c__Schizosaccharomycetes	o__Schizosaccharomycetales
0	k__Eukaryota	p__Ascomycota	c__Schizosaccharomycetes	o__Schizosaccharomycetales	f__Schizosaccharomycetaceae
2	k__Eukaryota	p__Ascomycota	c__Schizosaccharomycetes	o__Schizosaccharomycetales	f__Schizosaccharomycetaceae	g__Schizosaccharomyces
1	k__Eukaryota	p__Ascomycota	c__Schizosaccharomycetes	o__Schizosaccharomycetales	f__Schizosaccharomycetaceae	g__Schizosaccharomyces	s__Schizosaccharomyces_osmophilus
1	k__Eukaryota	p__Basidiomycota
0	k__Eukaryota	p__Basidiomycota	c__Malasseziomycetes
0	k__Eukaryota	p__Basidiomycota	c__Malasseziomycetes	o__Malasseziales
0	k__Eukaryota	p__Basidiomycota	c__Malasseziomycetes	o__Malasseziales	f__Malasseziaceae
30	k__Eukaryota	p__Basidiomycota	c__Malasseziomycetes	o__Malasseziales	f__Malasseziaceae	g__Malassezia
95	k__Eukaryota	p__Basidiomycota	c__Malasseziomycetes	o__Malasseziales	f__Malasseziaceae	g__Malassezia	s__Malassezia_restricta
30	k__Eukaryota	p__Basidiomycota	c__Malasseziomycetes	o__Malasseziales	f__Malasseziaceae	g__Malassezia	s__Malassezia_vespertilionis
0	k__Eukaryota	p__Basidiomycota	c__Agaricomycetes
4	k__Eukaryota	p__Basidiomycota	c__Agaricomycetes	o__Agaricales
0	k__Eukaryota	p__Basidiomycota	c__Agaricomycetes	o__Agaricales	f__Strophariaceae
0	k__Eukaryota	p__Basidiomycota	c__Agaricomycetes	o__Agaricales	f__Strophariaceae	g__Psilocybe
29	k__Eukaryota	p__Basidiomycota	c__Agaricomycetes	o__Agaricales	f__Strophariaceae	g__Psilocybe	s__Psilocybe_cubensis
0	k__Eukaryota	p__Basidiomycota	c__Agaricomycetes	o__Agaricales	f__Marasmiaceae
0	k__Eukaryota	p__Basidiomycota	c__Agaricomycetes	o__Agaricales	f__Marasmiaceae	g__Marasmius
12	k__Eukaryota	p__Basidiomycota	c__Agaricomycetes	o__Agaricales	f__Marasmiaceae	g__Marasmius	s__Marasmius_oreades
0	k__Eukaryota	p__Basidiomycota	c__Agaricomycetes	o__Cantharellales
0	k__Eukaryota	p__Basidiomycota	c__Agaricomycetes	o__Cantharellales	f__Ceratobasidiaceae
0	k__Eukaryota	p__Basidiomycota	c__Agaricomycetes	o__Cantharellales	f__Ceratobasidiaceae	g__Rhizoctonia
17	k__Eukaryota	p__Basidiomycota	c__Agaricomycetes	o__Cantharellales	f__Ceratobasidiaceae	g__Rhizoctonia	s__Rhizoctonia_solani
0	k__Eukaryota	p__Basidiomycota	c__Pucciniomycetes
0	k__Eukaryota	p__Basidiomycota	c__Pucciniomycetes	o__Pucciniales
0	k__Eukaryota	p__Basidiomycota	c__Pucciniomycetes	o__Pucciniales	f__Pucciniaceae
1	k__Eukaryota	p__Basidiomycota	c__Pucciniomycetes	o__Pucciniales	f__Pucciniaceae	g__Puccinia
4	k__Eukaryota	p__Basidiomycota	c__Pucciniomycetes	o__Pucciniales	f__Pucciniaceae	g__Puccinia	s__Puccinia_striiformis
0	k__Eukaryota	p__Chordata
0	k__Eukaryota	p__Chordata	c__Mammalia
0	k__Eukaryota	p__Chordata	c__Mammalia	o__Primates
0	k__Eukaryota	p__Chordata	c__Mammalia	o__Primates	f__Hominidae
0	k__Eukaryota	p__Chordata	c__Mammalia	o__Primates	f__Hominidae	g__Homo
69	k__Eukaryota	p__Chordata	c__Mammalia	o__Primates	f__Hominidae	g__Homo	s__Homo_sapiens
0	k__Eukaryota	p__Apicomplexa
0	k__Eukaryota	p__Apicomplexa	c__Aconoidasida
0	k__Eukaryota	p__Apicomplexa	c__Aconoidasida	o__Piroplasmida
0	k__Eukaryota	p__Apicomplexa	c__Aconoidasida	o__Piroplasmida	f__Theileriidae
0	k__Eukaryota	p__Apicomplexa	c__Aconoidasida	o__Piroplasmida	f__Theileriidae	g__Theileria
3	k__Eukaryota	p__Apicomplexa	c__Aconoidasida	o__Piroplasmida	f__Theileriidae	g__Theileria	s__Theileria_equi
0	k__Eukaryota	c__Cryptophyceae
0	k__Eukaryota	c__Cryptophyceae	o__Cryptomonadales
0	k__Eukaryota	c__Cryptophyceae	o__Cryptomonadales	f__Cryptomonadaceae
0	k__Eukaryota	c__Cryptophyceae	o__Cryptomonadales	f__Cryptomonadaceae	g__Cryptomonas
1	k__Eukaryota	c__Cryptophyceae	o__Cryptomonadales	f__Cryptomonadaceae	g__Cryptomonas	s__Cryptomonas_paramecium
8	k__Bacteria
0	k__Bacteria	p__Pseudomonadota
0	k__Bacteria	p__Pseudomonadota	c__Gammaproteobacteria
0	k__Bacteria	p__Pseudomonadota	c__Gammaproteobacteria	o__Enterobacterales
0	k__Bacteria	p__Pseudomonadota	c__Gammaproteobacteria	o__Enterobacterales	f__Enterobacteriaceae
0	k__Bacteria	p__Pseudomonadota	c__Gammaproteobacteria	o__Enterobacterales	f__Enterobacteriaceae	g__Escherichia
1	k__Bacteria	p__Pseudomonadota	c__Gammaproteobacteria	o__Enterobacterales	f__Enterobacteriaceae	g__Escherichia	s__Escherichia_coli
0	k__Bacteria	p__Pseudomonadota	c__Gammaproteobacteria	o__Enterobacterales	f__Enterobacteriaceae	g__Salmonella
1	k__Bacteria	p__Pseudomonadota	c__Gammaproteobacteria	o__Enterobacterales	f__Enterobacteriaceae	g__Salmonella	s__Salmonella_enterica
0	k__Bacteria	p__Pseudomonadota	c__Gammaproteobacteria	o__Enterobacterales	f__Hafniaceae
1	k__Bacteria	p__Pseudomonadota	c__Gammaproteobacteria	o__Enterobacterales	f__Hafniaceae	g__Edwardsiella
0	k__Bacteria	p__Pseudomonadota	c__Gammaproteobacteria	o__Alteromonadales
0	k__Bacteria	p__Pseudomonadota	c__Gammaproteobacteria	o__Alteromonadales	f__Pseudoalteromonadaceae
0	k__Bacteria	p__Pseudomonadota	c__Gammaproteobacteria	o__Alteromonadales	f__Pseudoalteromonadaceae	g__Pseudoalteromonas
3	k__Bacteria	p__Pseudomonadota	c__Gammaproteobacteria	o__Alteromonadales	f__Pseudoalteromonadaceae	g__Pseudoalteromonas	s__Pseudoalteromonas_sp._3J6
0	k__Bacteria	p__Pseudomonadota	c__Gammaproteobacteria	o__Oceanospirillales
0	k__Bacteria	p__Pseudomonadota	c__Gammaproteobacteria	o__Oceanospirillales	f__Halomonadaceae
0	k__Bacteria	p__Pseudomonadota	c__Gammaproteobacteria	o__Oceanospirillales	f__Halomonadaceae	g__Halomonas
3	k__Bacteria	p__Pseudomonadota	c__Gammaproteobacteria	o__Oceanospirillales	f__Halomonadaceae	g__Halomonas	s__Halomonas_sp._JS92-SW72
0	k__Bacteria	p__Pseudomonadota	c__Gammaproteobacteria	o__Aeromonadales
0	k__Bacteria	p__Pseudomonadota	c__Gammaproteobacteria	o__Aeromonadales	f__Aeromonadaceae
0	k__Bacteria	p__Pseudomonadota	c__Gammaproteobacteria	o__Aeromonadales	f__Aeromonadaceae	g__Aeromonas
1	k__Bacteria	p__Pseudomonadota	c__Gammaproteobacteria	o__Aeromonadales	f__Aeromonadaceae	g__Aeromonas	s__Aeromonas_veronii
0	k__Bacteria	p__Pseudomonadota	c__Gammaproteobacteria	o__Chromatiales
0	k__Bacteria	p__Pseudomonadota	c__Gammaproteobacteria	o__Chromatiales	f__Ectothiorhodospiraceae
0	k__Bacteria	p__Pseudomonadota	c__Gammaproteobacteria	o__Chromatiales	f__Ectothiorhodospiraceae	g__Acidihalobacter
1	k__Bacteria	p__Pseudomonadota	c__Gammaproteobacteria	o__Chromatiales	f__Ectothiorhodospiraceae	g__Acidihalobacter	s__Acidihalobacter_ferrooxydans
0	k__Bacteria	p__Pseudomonadota	c__Gammaproteobacteria	o__Vibrionales
0	k__Bacteria	p__Pseudomonadota	c__Gammaproteobacteria	o__Vibrionales	f__Vibrionaceae
0	k__Bacteria	p__Pseudomonadota	c__Gammaproteobacteria	o__Vibrionales	f__Vibrionaceae	g__Vibrio
1	k__Bacteria	p__Pseudomonadota	c__Gammaproteobacteria	o__Vibrionales	f__Vibrionaceae	g__Vibrio	s__Vibrio_tritonius
0	k__Bacteria	p__Pseudomonadota	c__Alphaproteobacteria
0	k__Bacteria	p__Pseudomonadota	c__Alphaproteobacteria	o__Hyphomicrobiales
0	k__Bacteria	p__Pseudomonadota	c__Alphaproteobacteria	o__Hyphomicrobiales	f__Bartonellaceae
0	k__Bacteria	p__Pseudomonadota	c__Alphaproteobacteria	o__Hyphomicrobiales	f__Bartonellaceae	g__Bartonella
3	k__Bacteria	p__Pseudomonadota	c__Alphaproteobacteria	o__Hyphomicrobiales	f__Bartonellaceae	g__Bartonella	s__Bartonella_krasnovii
0	k__Bacteria	p__Bacillota
0	k__Bacteria	p__Bacillota	c__Bacilli
0	k__Bacteria	p__Bacillota	c__Bacilli	o__Bacillales
0	k__Bacteria	p__Bacillota	c__Bacilli	o__Bacillales	f__Staphylococcaceae
1	k__Bacteria	p__Bacillota	c__Bacilli	o__Bacillales	f__Staphylococcaceae	g__Staphylococcus
4	k__Bacteria	p__Bacillota	c__Bacilli	o__Bacillales	f__Staphylococcaceae	g__Staphylococcus	s__Staphylococcus_aureus
0	k__Bacteria	p__Bacillota	c__Bacilli	o__Bacillales	f__Planococcaceae
0	k__Bacteria	p__Bacillota	c__Bacilli	o__Bacillales	f__Planococcaceae	g__Planococcus
1	k__Bacteria	p__Bacillota	c__Bacilli	o__Bacillales	f__Planococcaceae	g__Planococcus	s__Planococcus_sp._MB-3u-03
0	k__Bacteria	p__Bacillota	c__Clostridia
0	k__Bacteria	p__Bacillota	c__Clostridia	o__Lachnospirales
0	k__Bacteria	p__Bacillota	c__Clostridia	o__Lachnospirales	f__Lachnospiraceae
0	k__Bacteria	p__Bacillota	c__Clostridia	o__Lachnospirales	f__Lachnospiraceae	g__Marvinbryantia
1	k__Bacteria	p__Bacillota	c__Clostridia	o__Lachnospirales	f__Lachnospiraceae	g__Marvinbryantia	s__Marvinbryantia_formatexigens
0	k__Bacteria	p__Actinomycetota
0	k__Bacteria	p__Actinomycetota	c__Actinomycetes
0	k__Bacteria	p__Actinomycetota	c__Actinomycetes	o__Kitasatosporales
0	k__Bacteria	p__Actinomycetota	c__Actinomycetes	o__Kitasatosporales	f__Streptomycetaceae
0	k__Bacteria	p__Actinomycetota	c__Actinomycetes	o__Kitasatosporales	f__Streptomycetaceae	g__Streptomyces
2	k__Bacteria	p__Actinomycetota	c__Actinomycetes	o__Kitasatosporales	f__Streptomycetaceae	g__Streptomyces	s__Streptomyces_sp._ICC1
1	k__Bacteria	p__Actinomycetota	c__Actinomycetes	o__Kitasatosporales	f__Streptomycetaceae	g__Streptomyces	s__Streptomyces_sp._T12
0	k__Bacteria	p__Actinomycetota	c__Actinomycetes	o__Mycobacteriales
0	k__Bacteria	p__Actinomycetota	c__Actinomycetes	o__Mycobacteriales	f__Mycobacteriaceae
0	k__Bacteria	p__Actinomycetota	c__Actinomycetes	o__Mycobacteriales	f__Mycobacteriaceae	g__Mycobacteroides
1	k__Bacteria	p__Actinomycetota	c__Actinomycetes	o__Mycobacteriales	f__Mycobacteriaceae	g__Mycobacteroides	s__Mycobacteroides_abscessus
0	k__Bacteria	p__Mycoplasmatota
0	k__Bacteria	p__Mycoplasmatota	c__Mollicutes
0	k__Bacteria	p__Mycoplasmatota	c__Mollicutes	o__Entomoplasmatales
0	k__Bacteria	p__Mycoplasmatota	c__Mollicutes	o__Entomoplasmatales	f__Spiroplasmataceae
0	k__Bacteria	p__Mycoplasmatota	c__Mollicutes	o__Entomoplasmatales	f__Spiroplasmataceae	g__Spiroplasma
1	k__Bacteria	p__Mycoplasmatota	c__Mollicutes	o__Entomoplasmatales	f__Spiroplasmataceae	g__Spiroplasma	s__Spiroplasma_endosymbiont_of_Notiophilus_biguttatus
0	k__Archaea
0	k__Archaea	p__Euryarchaeota
0	k__Archaea	p__Euryarchaeota	c__Halobacteria
2	k__Archaea	p__Euryarchaeota	c__Halobacteria	o__Halobacteriales
0	k__Archaea	p__Candidatus_Thermoplasmatota
0	k__Archaea	p__Candidatus_Thermoplasmatota	g__Candidatus_Aciduliprofundum
1	k__Archaea	p__Candidatus_Thermoplasmatota	g__Candidatus_Aciduliprofundum	s__Candidatus_Aciduliprofundum_boonei

## Sheet: ITS-1_22-4384
273	Unclassified
0	k__Eukaryota
0	k__Eukaryota	p__Chordata
0	k__Eukaryota	p__Chordata	c__Mammalia
0	k__Eukaryota	p__Chordata	c__Mammalia	o__Primates
0	k__Eukaryota	p__Chordata	c__Mammalia	o__Primates	f__Hominidae
0	k__Eukaryota	p__Chordata	c__Mammalia	o__Primates	f__Hominidae	g__Homo
122	k__Eukaryota	p__Chordata	c__Mammalia	o__Primates	f__Hominidae	g__Homo	s__Homo_sapiens
0	k__Eukaryota	p__Ascomycota
0	k__Eukaryota	p__Ascomycota	c__Saccharomycetes
9	k__Eukaryota	p__Ascomycota	c__Saccharomycetes	o__Saccharomycetales
0	k__Eukaryota	p__Basidiomycota
0	k__Eukaryota	p__Basidiomycota	c__Malasseziomycetes
0	k__Eukaryota	p__Basidiomycota	c__Malasseziomycetes	o__Malasseziales
0	k__Eukaryota	p__Basidiomycota	c__Malasseziomycetes	o__Malasseziales	f__Malasseziaceae
1	k__Eukaryota	p__Basidiomycota	c__Malasseziomycetes	o__Malasseziales	f__Malasseziaceae	g__Malassezia
1	k__Eukaryota	p__Basidiomycota	c__Malasseziomycetes	o__Malasseziales	f__Malasseziaceae	g__Malassezia	s__Malassezia_restricta
0	k__Bacteria
0	k__Bacteria	p__Bacteroidota
0	k__Bacteria	p__Bacteroidota	c__Flavobacteriia
0	k__Bacteria	p__Bacteroidota	c__Flavobacteriia	o__Flavobacteriales
0	k__Bacteria	p__Bacteroidota	c__Flavobacteriia	o__Flavobacteriales	f__Flavobacteriaceae
0	k__Bacteria	p__Bacteroidota	c__Flavobacteriia	o__Flavobacteriales	f__Flavobacteriaceae	g__Tenacibaculum
1	k__Bacteria	p__Bacteroidota	c__Flavobacteriia	o__Flavobacteriales	f__Flavobacteriaceae	g__Tenacibaculum	s__Tenacibaculum_maritimum
0	k__Bacteria	p__Bacteroidota	c__Flavobacteriia	o__Flavobacteriales	f__Flavobacteriaceae	g__Zobellia
1	k__Bacteria	p__Bacteroidota	c__Flavobacteriia	o__Flavobacteriales	f__Flavobacteriaceae	g__Zobellia	s__Zobellia_laminariae
0	k__Bacteria	p__Bacteroidota	c__Cytophagia
0	k__Bacteria	p__Bacteroidota	c__Cytophagia	o__Cytophagales
0	k__Bacteria	p__Bacteroidota	c__Cytophagia	o__Cytophagales	f__Marivirgaceae
0	k__Bacteria	p__Bacteroidota	c__Cytophagia	o__Cytophagales	f__Marivirgaceae	g__Marivirga
1	k__Bacteria	p__Bacteroidota	c__Cytophagia	o__Cytophagales	f__Marivirgaceae	g__Marivirga	s__Marivirga_tractuosa
0	k__Bacteria	p__Pseudomonadota
0	k__Bacteria	p__Pseudomonadota	c__Gammaproteobacteria
0	k__Bacteria	p__Pseudomonadota	c__Gammaproteobacteria	o__Lysobacterales
0	k__Bacteria	p__Pseudomonadota	c__Gammaproteobacteria	o__Lysobacterales	f__Lysobacteraceae
0	k__Bacteria	p__Pseudomonadota	c__Gammaproteobacteria	o__Lysobacterales	f__Lysobacteraceae	g__Stenotrophomonas
2	k__Bacteria	p__Pseudomonadota	c__Gammaproteobacteria	o__Lysobacterales	f__Lysobacteraceae	g__Stenotrophomonas	s__Stenotrophomonas_indicatrix
0	k__Bacteria	p__Pseudomonadota	c__Gammaproteobacteria	o__Alteromonadales
0	k__Bacteria	p__Pseudomonadota	c__Gammaproteobacteria	o__Alteromonadales	f__Pseudoalteromonadaceae
0	k__Bacteria	p__Pseudomonadota	c__Gammaproteobacteria	o__Alteromonadales	f__Pseudoalteromonadaceae	g__Pseudoalteromonas
1	k__Bacteria	p__Pseudomonadota	c__Gammaproteobacteria	o__Alteromonadales	f__Pseudoalteromonadaceae	g__Pseudoalteromonas	s__Pseudoalteromonas_sp._3J6
0	k__Bacteria	p__Spirochaetota
0	k__Bacteria	p__Spirochaetota	c__Spirochaetia
0	k__Bacteria	p__Spirochaetota	c__Spirochaetia	o__Spirochaetales
0	k__Bacteria	p__Spirochaetota	c__Spirochaetia	o__Spirochaetales	f__Borreliaceae
0	k__Bacteria	p__Spirochaetota	c__Spirochaetia	o__Spirochaetales	f__Borreliaceae	g__Borreliella
1	k__Bacteria	p__Spirochaetota	c__Spirochaetia	o__Spirochaetales	f__Borreliaceae	g__Borreliella	s__Borreliella_garinii
0	k__Bacteria	p__Spirochaetota	c__Spirochaetia	o__Brachyspirales
0	k__Bacteria	p__Spirochaetota	c__Spirochaetia	o__Brachyspirales	f__Brachyspiraceae
0	k__Bacteria	p__Spirochaetota	c__Spirochaetia	o__Brachyspirales	f__Brachyspiraceae	g__Brachyspira
1	k__Bacteria	p__Spirochaetota	c__Spirochaetia	o__Brachyspirales	f__Brachyspiraceae	g__Brachyspira	s__Brachyspira_hampsonii

## Sheet: 28S-2_22-7447
37	Unclassified
3	k__Eukaryota
1	k__Eukaryota	p__Ascomycota
0	k__Eukaryota	p__Ascomycota	c__Saccharomycetes
113	k__Eukaryota	p__Ascomycota	c__Saccharomycetes	o__Saccharomycetales
0	k__Eukaryota	p__Ascomycota	c__Saccharomycetes	o__Saccharomycetales	f__Saccharomycetaceae
86	k__Eukaryota	p__Ascomycota	c__Saccharomycetes	o__Saccharomycetales	f__Saccharomycetaceae	g__Kazachstania
0	k__Eukaryota	p__Ascomycota	c__Saccharomycetes	o__Saccharomycetales	f__Metschnikowiaceae
0	k__Eukaryota	p__Ascomycota	c__Saccharomycetes	o__Saccharomycetales	f__Metschnikowiaceae	g__Candida/Metschnikowiaceae
1	k__Eukaryota	p__Ascomycota	c__Saccharomycetes	o__Saccharomycetales	f__Metschnikowiaceae	g__Candida/Metschnikowiaceae	s__[Candida]_auris
0	k__Eukaryota	p__Ascomycota	c__Saccharomycetes	o__Saccharomycetales	f__Debaryomycetaceae
0	k__Eukaryota	p__Ascomycota	c__Saccharomycetes	o__Saccharomycetales	f__Debaryomycetaceae	g__Candida
1	k__Eukaryota	p__Ascomycota	c__Saccharomycetes	o__Saccharomycetales	f__Debaryomycetaceae	g__Candida	s__Candida_dubliniensis
4	k__Eukaryota	p__Basidiomycota
3	k__Eukaryota	p__Basidiomycota	c__Agaricomycetes
11	k__Eukaryota	p__Basidiomycota	c__Agaricomycetes	o__Agaricales
0	k__Eukaryota	p__Basidiomycota	c__Agaricomycetes	o__Agaricales	f__Strophariaceae
0	k__Eukaryota	p__Basidiomycota	c__Agaricomycetes	o__Agaricales	f__Strophariaceae	g__Psilocybe
65	k__Eukaryota	p__Basidiomycota	c__Agaricomycetes	o__Agaricales	f__Strophariaceae	g__Psilocybe	s__Psilocybe_cubensis
0	k__Eukaryota	p__Basidiomycota	c__Agaricomycetes	o__Agaricales	f__Marasmiaceae
0	k__Eukaryota	p__Basidiomycota	c__Agaricomycetes	o__Agaricales	f__Marasmiaceae	g__Marasmius
1	k__Eukaryota	p__Basidiomycota	c__Agaricomycetes	o__Agaricales	f__Marasmiaceae	g__Marasmius	s__Marasmius_oreades
0	k__Eukaryota	p__Basidiomycota	c__Agaricomycetes	o__Cantharellales
0	k__Eukaryota	p__Basidiomycota	c__Agaricomycetes	o__Cantharellales	f__Ceratobasidiaceae
0	k__Eukaryota	p__Basidiomycota	c__Agaricomycetes	o__Cantharellales	f__Ceratobasidiaceae	g__Rhizoctonia
7	k__Eukaryota	p__Basidiomycota	c__Agaricomycetes	o__Cantharellales	f__Ceratobasidiaceae	g__Rhizoctonia	s__Rhizoctonia_solani
0	k__Eukaryota	p__Basidiomycota	c__Malasseziomycetes
0	k__Eukaryota	p__Basidiomycota	c__Malasseziomycetes	o__Malasseziales
0	k__Eukaryota	p__Basidiomycota	c__Malasseziomycetes	o__Malasseziales	f__Malasseziaceae
2	k__Eukaryota	p__Basidiomycota	c__Malasseziomycetes	o__Malasseziales	f__Malasseziaceae	g__Malassezia
4	k__Eukaryota	p__Basidiomycota	c__Malasseziomycetes	o__Malasseziales	f__Malasseziaceae	g__Malassezia	s__Malassezia_vespertilionis
2	k__Eukaryota	p__Basidiomycota	c__Malasseziomycetes	o__Malasseziales	f__Malasseziaceae	g__Malassezia	s__Malassezia_restricta
2	k__Bacteria
0	k__Bacteria	p__Pseudomonadota
0	k__Bacteria	p__Pseudomonadota	c__Gammaproteobacteria
0	k__Bacteria	p__Pseudomonadota	c__Gammaproteobacteria	o__Enterobacterales
0	k__Bacteria	p__Pseudomonadota	c__Gammaproteobacteria	o__Enterobacterales	f__Enterobacteriaceae
1	k__Bacteria	p__Pseudomonadota	c__Gammaproteobacteria	o__Enterobacterales	f__Enterobacteriaceae	g__Salmonella
0	k__Bacteria	p__Pseudomonadota	c__Gammaproteobacteria	o__Oceanospirillales
0	k__Bacteria	p__Pseudomonadota	c__Gammaproteobacteria	o__Oceanospirillales	f__Halomonadaceae
0	k__Bacteria	p__Pseudomonadota	c__Gammaproteobacteria	o__Oceanospirillales	f__Halomonadaceae	g__Halomonas
1	k__Bacteria	p__Pseudomonadota	c__Gammaproteobacteria	o__Oceanospirillales	f__Halomonadaceae	g__Halomonas	s__Halomonas_sp._JS92-SW72
0	k__Bacteria	p__Pseudomonadota	c__Alphaproteobacteria
0	k__Bacteria	p__Pseudomonadota	c__Alphaproteobacteria	o__Hyphomicrobiales
0	k__Bacteria	p__Pseudomonadota	c__Alphaproteobacteria	o__Hyphomicrobiales	f__Brucellaceae
0	k__Bacteria	p__Pseudomonadota	c__Alphaproteobacteria	o__Hyphomicrobiales	f__Brucellaceae	g__Brucella
1	k__Bacteria	p__Pseudomonadota	c__Alphaproteobacteria	o__Hyphomicrobiales	f__Brucellaceae	g__Brucella	s__Brucella_sp._1315

## Sheet: ITS-2_22-7447
1	Unclassified
0	k__Eukaryota
0	k__Eukaryota	p__Chordata
0	k__Eukaryota	p__Chordata	c__Mammalia
0	k__Eukaryota	p__Chordata	c__Mammalia	o__Primates
0	k__Eukaryota	p__Chordata	c__Mammalia	o__Primates	f__Hominidae
0	k__Eukaryota	p__Chordata	c__Mammalia	o__Primates	f__Hominidae	g__Homo
2	k__Eukaryota	p__Chordata	c__Mammalia	o__Primates	f__Hominidae	g__Homo	s__Homo_sapiens
0	k__Bacteria
0	k__Bacteria	p__Bacillota
0	k__Bacteria	p__Bacillota	c__Bacilli
0	k__Bacteria	p__Bacillota	c__Bacilli	o__Bacillales
0	k__Bacteria	p__Bacillota	c__Bacilli	o__Bacillales	f__Bacillaceae
1	k__Bacteria	p__Bacillota	c__Bacilli	o__Bacillales	f__Bacillaceae	g__Bacillus

## Sheet: ITS-3_22-9116
91	Unclassified
0	k__Eukaryota
0	k__Eukaryota	p__Chordata
0	k__Eukaryota	p__Chordata	c__Mammalia
0	k__Eukaryota	p__Chordata	c__Mammalia	o__Primates
0	k__Eukaryota	p__Chordata	c__Mammalia	o__Primates	f__Hominidae
0	k__Eukaryota	p__Chordata	c__Mammalia	o__Primates	f__Hominidae	g__Homo
33	k__Eukaryota	p__Chordata	c__Mammalia	o__Primates	f__Hominidae	g__Homo	s__Homo_sapiens
0	k__Eukaryota	p__Ascomycota
0	k__Eukaryota	p__Ascomycota	c__Sordariomycetes
0	k__Eukaryota	p__Ascomycota	c__Sordariomycetes	o__Hypocreales
0	k__Eukaryota	p__Ascomycota	c__Sordariomycetes	o__Hypocreales	f__Cordycipitaceae
0	k__Eukaryota	p__Ascomycota	c__Sordariomycetes	o__Hypocreales	f__Cordycipitaceae	g__Akanthomyces
1	k__Eukaryota	p__Ascomycota	c__Sordariomycetes	o__Hypocreales	f__Cordycipitaceae	g__Akanthomyces	s__Akanthomyces_muscarius
0	k__Bacteria
0	k__Bacteria	p__Bacillota
0	k__Bacteria	p__Bacillota	c__Bacilli
0	k__Bacteria	p__Bacillota	c__Bacilli	o__Bacillales
0	k__Bacteria	p__Bacillota	c__Bacilli	o__Bacillales	f__Staphylococcaceae
0	k__Bacteria	p__Bacillota	c__Bacilli	o__Bacillales	f__Staphylococcaceae	g__Staphylococcus
2	k__Bacteria	p__Bacillota	c__Bacilli	o__Bacillales	f__Staphylococcaceae	g__Staphylococcus	s__Staphylococcus_cohnii
0	k__Bacteria	p__Bacillota	c__Bacilli	o__Bacillales	f__Paenibacillaceae
0	k__Bacteria	p__Bacillota	c__Bacilli	o__Bacillales	f__Paenibacillaceae	g__Paenibacillus
1	k__Bacteria	p__Bacillota	c__Bacilli	o__Bacillales	f__Paenibacillaceae	g__Paenibacillus	s__Paenibacillus_psychroresistens
0	k__Bacteria	p__Actinomycetota
0	k__Bacteria	p__Actinomycetota	c__Actinomycetes
0	k__Bacteria	p__Actinomycetota	c__Actinomycetes	o__Kitasatosporales
0	k__Bacteria	p__Actinomycetota	c__Actinomycetes	o__Kitasatosporales	f__Streptomycetaceae
0	k__Bacteria	p__Actinomycetota	c__Actinomycetes	o__Kitasatosporales	f__Streptomycetaceae	g__Streptomyces
1	k__Bacteria	p__Actinomycetota	c__Actinomycetes	o__Kitasatosporales	f__Streptomycetaceae	g__Streptomyces	s__Streptomyces_sp._T12
0	k__Bacteria	p__Pseudomonadota
0	k__Bacteria	p__Pseudomonadota	c__Gammaproteobacteria
0	k__Bacteria	p__Pseudomonadota	c__Gammaproteobacteria	o__Enterobacterales
0	k__Bacteria	p__Pseudomonadota	c__Gammaproteobacteria	o__Enterobacterales	f__Enterobacteriaceae
0	k__Bacteria	p__Pseudomonadota	c__Gammaproteobacteria	o__Enterobacterales	f__Enterobacteriaceae	g__Escherichia
1	k__Bacteria	p__Pseudomonadota	c__Gammaproteobacteria	o__Enterobacterales	f__Enterobacteriaceae	g__Escherichia	s__Escherichia_coli
0	k__Bacteria	p__Pseudomonadota	c__Gammaproteobacteria	o__Alteromonadales
0	k__Bacteria	p__Pseudomonadota	c__Gammaproteobacteria	o__Alteromonadales	f__Pseudoalteromonadaceae
0	k__Bacteria	p__Pseudomonadota	c__Gammaproteobacteria	o__Alteromonadales	f__Pseudoalteromonadaceae	g__Pseudoalteromonas
1	k__Bacteria	p__Pseudomonadota	c__Gammaproteobacteria	o__Alteromonadales	f__Pseudoalteromonadaceae	g__Pseudoalteromonas	s__Pseudoalteromonas_sp._3J6
0	k__Bacteria	p__Pseudomonadota	c__Betaproteobacteria
0	k__Bacteria	p__Pseudomonadota	c__Betaproteobacteria	o__Nitrosomonadales
0	k__Bacteria	p__Pseudomonadota	c__Betaproteobacteria	o__Nitrosomonadales	f__Sulfuricellaceae
0	k__Bacteria	p__Pseudomonadota	c__Betaproteobacteria	o__Nitrosomonadales	f__Sulfuricellaceae	g__Sulfuriferula
1	k__Bacteria	p__Pseudomonadota	c__Betaproteobacteria	o__Nitrosomonadales	f__Sulfuricellaceae	g__Sulfuriferula	s__Sulfuriferula_nivalis

## Sheet: 28S-3_22-9116
74	Unclassified
29	k__Eukaryota
0	k__Eukaryota	p__Chordata
0	k__Eukaryota	p__Chordata	c__Mammalia
0	k__Eukaryota	p__Chordata	c__Mammalia	o__Primates
0	k__Eukaryota	p__Chordata	c__Mammalia	o__Primates	f__Hominidae
0	k__Eukaryota	p__Chordata	c__Mammalia	o__Primates	f__Hominidae	g__Homo
41	k__Eukaryota	p__Chordata	c__Mammalia	o__Primates	f__Hominidae	g__Homo	s__Homo_sapiens
0	k__Eukaryota	p__Basidiomycota
0	k__Eukaryota	p__Basidiomycota	c__Malasseziomycetes
0	k__Eukaryota	p__Basidiomycota	c__Malasseziomycetes	o__Malasseziales
0	k__Eukaryota	p__Basidiomycota	c__Malasseziomycetes	o__Malasseziales	f__Malasseziaceae
16	k__Eukaryota	p__Basidiomycota	c__Malasseziomycetes	o__Malasseziales	f__Malasseziaceae	g__Malassezia
2	k__Eukaryota	p__Basidiomycota	c__Malasseziomycetes	o__Malasseziales	f__Malasseziaceae	g__Malassezia	s__Malassezia_restricta
0	k__Eukaryota	p__Basidiomycota	c__Agaricomycetes
2	k__Eukaryota	p__Basidiomycota	c__Agaricomycetes	o__Agaricales
0	k__Eukaryota	p__Basidiomycota	c__Agaricomycetes	o__Agaricales	f__Strophariaceae
0	k__Eukaryota	p__Basidiomycota	c__Agaricomycetes	o__Agaricales	f__Strophariaceae	g__Psilocybe
8	k__Eukaryota	p__Basidiomycota	c__Agaricomycetes	o__Agaricales	f__Strophariaceae	g__Psilocybe	s__Psilocybe_cubensis
0	k__Eukaryota	p__Ascomycota
0	k__Eukaryota	p__Ascomycota	c__Sordariomycetes
1	k__Eukaryota	p__Ascomycota	c__Sordariomycetes	o__Sordariales
0	k__Eukaryota	p__Apicomplexa
0	k__Eukaryota	p__Apicomplexa	c__Conoidasida
0	k__Eukaryota	p__Apicomplexa	c__Conoidasida	o__Eucoccidiorida
0	k__Eukaryota	p__Apicomplexa	c__Conoidasida	o__Eucoccidiorida	f__Sarcocystidae
0	k__Eukaryota	p__Apicomplexa	c__Conoidasida	o__Eucoccidiorida	f__Sarcocystidae	g__Toxoplasma
13	k__Eukaryota	p__Apicomplexa	c__Conoidasida	o__Eucoccidiorida	f__Sarcocystidae	g__Toxoplasma	s__Toxoplasma_gondii
0	k__Eukaryota	p__Apicomplexa	c__Aconoidasida
0	k__Eukaryota	p__Apicomplexa	c__Aconoidasida	o__Piroplasmida
0	k__Eukaryota	p__Apicomplexa	c__Aconoidasida	o__Piroplasmida	f__Theileriidae
0	k__Eukaryota	p__Apicomplexa	c__Aconoidasida	o__Piroplasmida	f__Theileriidae	g__Theileria
4	k__Eukaryota	p__Apicomplexa	c__Aconoidasida	o__Piroplasmida	f__Theileriidae	g__Theileria	s__Theileria_equi
0	k__Eukaryota	p__Bacillariophyta
0	k__Eukaryota	p__Bacillariophyta	c__Bacillariophyceae
0	k__Eukaryota	p__Bacillariophyta	c__Bacillariophyceae	o__Naviculales
0	k__Eukaryota	p__Bacillariophyta	c__Bacillariophyceae	o__Naviculales	f__Phaeodactylaceae
0	k__Eukaryota	p__Bacillariophyta	c__Bacillariophyceae	o__Naviculales	f__Phaeodactylaceae	g__Phaeodactylum
1	k__Eukaryota	p__Bacillariophyta	c__Bacillariophyceae	o__Naviculales	f__Phaeodactylaceae	g__Phaeodactylum	s__Phaeodactylum_tricornutum
0	k__Bacteria
0	k__Bacteria	p__Pseudomonadota
0	k__Bacteria	p__Pseudomonadota	c__Gammaproteobacteria
0	k__Bacteria	p__Pseudomonadota	c__Gammaproteobacteria	o__Enterobacterales
0	k__Bacteria	p__Pseudomonadota	c__Gammaproteobacteria	o__Enterobacterales	f__Enterobacteriaceae
0	k__Bacteria	p__Pseudomonadota	c__Gammaproteobacteria	o__Enterobacterales	f__Enterobacteriaceae	g__Klebsiella
8	k__Bacteria	p__Pseudomonadota	c__Gammaproteobacteria	o__Enterobacterales	f__Enterobacteriaceae	g__Klebsiella	s__Klebsiella_pneumoniae
0	k__Bacteria	p__Bacillota
0	k__Bacteria	p__Bacillota	c__Bacilli
0	k__Bacteria	p__Bacillota	c__Bacilli	o__Bacillales
0	k__Bacteria	p__Bacillota	c__Bacilli	o__Bacillales	f__Bacillaceae
0	k__Bacteria	p__Bacillota	c__Bacilli	o__Bacillales	f__Bacillaceae	g__Caldalkalibacillus
1	k__Bacteria	p__Bacillota	c__Bacilli	o__Bacillales	f__Bacillaceae	g__Caldalkalibacillus	s__Caldalkalibacillus_thermarum
0	k__Bacteria	p__Bacteroidota
0	k__Bacteria	p__Bacteroidota	c__Flavobacteriia
0	k__Bacteria	p__Bacteroidota	c__Flavobacteriia	o__Flavobacteriales
0	k__Bacteria	p__Bacteroidota	c__Flavobacteriia	o__Flavobacteriales	f__Flavobacteriaceae
0	k__Bacteria	p__Bacteroidota	c__Flavobacteriia	o__Flavobacteriales	f__Flavobacteriaceae	g__Flavobacterium
1	k__Bacteria	p__Bacteroidota	c__Flavobacteriia	o__Flavobacteriales	f__Flavobacteriaceae	g__Flavobacterium	s__Flavobacterium_ammonificans
0	k__Bacteria	p__Spirochaetota
0	k__Bacteria	p__Spirochaetota	c__Spirochaetia
0	k__Bacteria	p__Spirochaetota	c__Spirochaetia	o__Spirochaetales
0	k__Bacteria	p__Spirochaetota	c__Spirochaetia	o__Spirochaetales	f__Borreliaceae
0	k__Bacteria	p__Spirochaetota	c__Spirochaetia	o__Spirochaetales	f__Borreliaceae	g__Borreliella
1	k__Bacteria	p__Spirochaetota	c__Spirochaetia	o__Spirochaetales	f__Borreliaceae	g__Borreliella	s__Borreliella_garinii

## Sheet: 28S-4_22-11577
316	Unclassified
6	k__Eukaryota
8	k__Eukaryota	p__Ascomycota
0	k__Eukaryota	p__Ascomycota	c__Saccharomycetes
44	k__Eukaryota	p__Ascomycota	c__Saccharomycetes	o__Saccharomycetales
0	k__Eukaryota	p__Ascomycota	c__Saccharomycetes	o__Saccharomycetales	f__Saccharomycetaceae
60	k__Eukaryota	p__Ascomycota	c__Saccharomycetes	o__Saccharomycetales	f__Saccharomycetaceae	g__Kazachstania
0	k__Eukaryota	p__Ascomycota	c__Saccharomycetes	o__Saccharomycetales	f__Saccharomycetaceae	g__Eremothecium
1	k__Eukaryota	p__Ascomycota	c__Saccharomycetes	o__Saccharomycetales	f__Saccharomycetaceae	g__Eremothecium	s__Eremothecium_sinecaudum
1	k__Eukaryota	p__Ascomycota	c__Saccharomycetes	o__Saccharomycetales	f__Pichiaceae
0	k__Eukaryota	p__Ascomycota	c__Eurotiomycetes
0	k__Eukaryota	p__Ascomycota	c__Eurotiomycetes	o__Eurotiales
0	k__Eukaryota	p__Ascomycota	c__Eurotiomycetes	o__Eurotiales	f__Aspergillaceae
0	k__Eukaryota	p__Ascomycota	c__Eurotiomycetes	o__Eurotiales	f__Aspergillaceae	g__Penicillium
1	k__Eukaryota	p__Ascomycota	c__Eurotiomycetes	o__Eurotiales	f__Aspergillaceae	g__Penicillium	s__Penicillium_oxalicum
0	k__Eukaryota	p__Basidiomycota
0	k__Eukaryota	p__Basidiomycota	c__Malasseziomycetes
0	k__Eukaryota	p__Basidiomycota	c__Malasseziomycetes	o__Malasseziales
0	k__Eukaryota	p__Basidiomycota	c__Malasseziomycetes	o__Malasseziales	f__Malasseziaceae
4	k__Eukaryota	p__Basidiomycota	c__Malasseziomycetes	o__Malasseziales	f__Malasseziaceae	g__Malassezia
52	k__Eukaryota	p__Basidiomycota	c__Malasseziomycetes	o__Malasseziales	f__Malasseziaceae	g__Malassezia	s__Malassezia_restricta
1	k__Eukaryota	p__Basidiomycota	c__Malasseziomycetes	o__Malasseziales	f__Malasseziaceae	g__Malassezia	s__Malassezia_vespertilionis
0	k__Eukaryota	p__Basidiomycota	c__Agaricomycetes
1	k__Eukaryota	p__Basidiomycota	c__Agaricomycetes	o__Agaricales
0	k__Eukaryota	p__Basidiomycota	c__Agaricomycetes	o__Agaricales	f__Strophariaceae
0	k__Eukaryota	p__Basidiomycota	c__Agaricomycetes	o__Agaricales	f__Strophariaceae	g__Psilocybe
33	k__Eukaryota	p__Basidiomycota	c__Agaricomycetes	o__Agaricales	f__Strophariaceae	g__Psilocybe	s__Psilocybe_cubensis
0	k__Eukaryota	p__Basidiomycota	c__Agaricomycetes	o__Agaricales	f__Marasmiaceae
0	k__Eukaryota	p__Basidiomycota	c__Agaricomycetes	o__Agaricales	f__Marasmiaceae	g__Marasmius
9	k__Eukaryota	p__Basidiomycota	c__Agaricomycetes	o__Agaricales	f__Marasmiaceae	g__Marasmius	s__Marasmius_oreades
0	k__Eukaryota	p__Chordata
0	k__Eukaryota	p__Chordata	c__Mammalia
0	k__Eukaryota	p__Chordata	c__Mammalia	o__Primates
0	k__Eukaryota	p__Chordata	c__Mammalia	o__Primates	f__Hominidae
0	k__Eukaryota	p__Chordata	c__Mammalia	o__Primates	f__Hominidae	g__Homo
20	k__Eukaryota	p__Chordata	c__Mammalia	o__Primates	f__Hominidae	g__Homo	s__Homo_sapiens
0	k__Eukaryota	p__Apicomplexa
0	k__Eukaryota	p__Apicomplexa	c__Aconoidasida
0	k__Eukaryota	p__Apicomplexa	c__Aconoidasida	o__Piroplasmida
0	k__Eukaryota	p__Apicomplexa	c__Aconoidasida	o__Piroplasmida	f__Theileriidae
0	k__Eukaryota	p__Apicomplexa	c__Aconoidasida	o__Piroplasmida	f__Theileriidae	g__Theileria
10	k__Eukaryota	p__Apicomplexa	c__Aconoidasida	o__Piroplasmida	f__Theileriidae	g__Theileria	s__Theileria_equi
1	k__Eukaryota	p__Apicomplexa	c__Aconoidasida	o__Piroplasmida	f__Theileriidae	g__Theileria	s__Theileria_annulata
0	k__Eukaryota	p__Apicomplexa	c__Aconoidasida	o__Haemosporida
0	k__Eukaryota	p__Apicomplexa	c__Aconoidasida	o__Haemosporida	f__Plasmodiidae
0	k__Eukaryota	p__Apicomplexa	c__Aconoidasida	o__Haemosporida	f__Plasmodiidae	g__Plasmodium
1	k__Eukaryota	p__Apicomplexa	c__Aconoidasida	o__Haemosporida	f__Plasmodiidae	g__Plasmodium	s__Plasmodium_yoelii
0	k__Eukaryota	p__Apicomplexa	c__Conoidasida
0	k__Eukaryota	p__Apicomplexa	c__Conoidasida	o__Eucoccidiorida
0	k__Eukaryota	p__Apicomplexa	c__Conoidasida	o__Eucoccidiorida	f__Sarcocystidae
0	k__Eukaryota	p__Apicomplexa	c__Conoidasida	o__Eucoccidiorida	f__Sarcocystidae	g__Toxoplasma
1	k__Eukaryota	p__Apicomplexa	c__Conoidasida	o__Eucoccidiorida	f__Sarcocystidae	g__Toxoplasma	s__Toxoplasma_gondii
7	k__Bacteria
0	k__Bacteria	p__Pseudomonadota
0	k__Bacteria	p__Pseudomonadota	c__Gammaproteobacteria
0	k__Bacteria	p__Pseudomonadota	c__Gammaproteobacteria	o__Alteromonadales
0	k__Bacteria	p__Pseudomonadota	c__Gammaproteobacteria	o__Alteromonadales	f__Pseudoalteromonadaceae
0	k__Bacteria	p__Pseudomonadota	c__Gammaproteobacteria	o__Alteromonadales	f__Pseudoalteromonadaceae	g__Pseudoalteromonas
2	k__Bacteria	p__Pseudomonadota	c__Gammaproteobacteria	o__Alteromonadales	f__Pseudoalteromonadaceae	g__Pseudoalteromonas	s__Pseudoalteromonas_sp._3J6
0	k__Bacteria	p__Pseudomonadota	c__Gammaproteobacteria	o__Enterobacterales
0	k__Bacteria	p__Pseudomonadota	c__Gammaproteobacteria	o__Enterobacterales	f__Enterobacteriaceae
0	k__Bacteria	p__Pseudomonadota	c__Gammaproteobacteria	o__Enterobacterales	f__Enterobacteriaceae	g__Escherichia
1	k__Bacteria	p__Pseudomonadota	c__Gammaproteobacteria	o__Enterobacterales	f__Enterobacteriaceae	g__Escherichia	s__Escherichia_coli
0	k__Bacteria	p__Bacillota
0	k__Bacteria	p__Bacillota	c__Bacilli
0	k__Bacteria	p__Bacillota	c__Bacilli	o__Bacillales
0	k__Bacteria	p__Bacillota	c__Bacilli	o__Bacillales	f__Staphylococcaceae
0	k__Bacteria	p__Bacillota	c__Bacilli	o__Bacillales	f__Staphylococcaceae	g__Staphylococcus
1	k__Bacteria	p__Bacillota	c__Bacilli	o__Bacillales	f__Staphylococcaceae	g__Staphylococcus	s__Staphylococcus_aureus
0	k__Bacteria	p__Actinomycetota
0	k__Bacteria	p__Actinomycetota	c__Actinomycetes
0	k__Bacteria	p__Actinomycetota	c__Actinomycetes	o__Kitasatosporales
0	k__Bacteria	p__Actinomycetota	c__Actinomycetes	o__Kitasatosporales	f__Streptomycetaceae
0	k__Bacteria	p__Actinomycetota	c__Actinomycetes	o__Kitasatosporales	f__Streptomycetaceae	g__Streptomyces
1	k__Bacteria	p__Actinomycetota	c__Actinomycetes	o__Kitasatosporales	f__Streptomycetaceae	g__Streptomyces	s__Streptomyces_clavuligerus
0	k__Bacteria	p__Campylobacterota
0	k__Bacteria	p__Campylobacterota	c__Epsilonproteobacteria
0	k__Bacteria	p__Campylobacterota	c__Epsilonproteobacteria	o__Campylobacterales
0	k__Bacteria	p__Campylobacterota	c__Epsilonproteobacteria	o__Campylobacterales	f__Helicobacteraceae
0	k__Bacteria	p__Campylobacterota	c__Epsilonproteobacteria	o__Campylobacterales	f__Helicobacteraceae	g__Helicobacter
1	k__Bacteria	p__Campylobacterota	c__Epsilonproteobacteria	o__Campylobacterales	f__Helicobacteraceae	g__Helicobacter	s__Helicobacter_pylori
0	k__Bacteria	p__Fusobacteriota
0	k__Bacteria	p__Fusobacteriota	c__Fusobacteriia
0	k__Bacteria	p__Fusobacteriota	c__Fusobacteriia	o__Fusobacteriales
0	k__Bacteria	p__Fusobacteriota	c__Fusobacteriia	o__Fusobacteriales	f__Fusobacteriaceae
0	k__Bacteria	p__Fusobacteriota	c__Fusobacteriia	o__Fusobacteriales	f__Fusobacteriaceae	g__Ilyobacter
1	k__Bacteria	p__Fusobacteriota	c__Fusobacteriia	o__Fusobacteriales	f__Fusobacteriaceae	g__Ilyobacter	s__Ilyobacter_polytropus

## Sheet: ITS-4_22-11577
289	Unclassified
0	k__Eukaryota
0	k__Eukaryota	p__Chordata
0	k__Eukaryota	p__Chordata	c__Mammalia
0	k__Eukaryota	p__Chordata	c__Mammalia	o__Primates
0	k__Eukaryota	p__Chordata	c__Mammalia	o__Primates	f__Hominidae
0	k__Eukaryota	p__Chordata	c__Mammalia	o__Primates	f__Hominidae	g__Homo
22	k__Eukaryota	p__Chordata	c__Mammalia	o__Primates	f__Hominidae	g__Homo	s__Homo_sapiens
0	k__Eukaryota	p__Ascomycota
0	k__Eukaryota	p__Ascomycota	c__Eurotiomycetes
0	k__Eukaryota	p__Ascomycota	c__Eurotiomycetes	o__Eurotiales
0	k__Eukaryota	p__Ascomycota	c__Eurotiomycetes	o__Eurotiales	f__Trichocomaceae
0	k__Eukaryota	p__Ascomycota	c__Eurotiomycetes	o__Eurotiales	f__Trichocomaceae	g__Talaromyces
1	k__Eukaryota	p__Ascomycota	c__Eurotiomycetes	o__Eurotiales	f__Trichocomaceae	g__Talaromyces	s__Talaromyces_marneffei
1	k__Bacteria
0	k__Bacteria	p__Bacillota
0	k__Bacteria	p__Bacillota	c__Bacilli
0	k__Bacteria	p__Bacillota	c__Bacilli	o__Bacillales
0	k__Bacteria	p__Bacillota	c__Bacilli	o__Bacillales	f__Staphylococcaceae
0	k__Bacteria	p__Bacillota	c__Bacilli	o__Bacillales	f__Staphylococcaceae	g__Staphylococcus
1	k__Bacteria	p__Bacillota	c__Bacilli	o__Bacillales	f__Staphylococcaceae	g__Staphylococcus	s__Staphylococcus_aureus
1	k__Bacteria	p__Bacillota	c__Bacilli	o__Bacillales	f__Staphylococcaceae	g__Staphylococcus	s__Staphylococcus_warneri
0	k__Bacteria	p__Bacillota	c__Bacilli	o__Bacillales	f__Bacillaceae
0	k__Bacteria	p__Bacillota	c__Bacilli	o__Bacillales	f__Bacillaceae	g__Bacillus
1	k__Bacteria	p__Bacillota	c__Bacilli	o__Bacillales	f__Bacillaceae	g__Bacillus	s__Bacillus_cereus
0	k__Bacteria	p__Bacillota	c__Bacilli	o__Bacillales	f__Bacillaceae	g__Mesobacillus
1	k__Bacteria	p__Bacillota	c__Bacilli	o__Bacillales	f__Bacillaceae	g__Mesobacillus	s__Mesobacillus_jeotgali
0	k__Bacteria	p__Bacillota	c__Clostridia
0	k__Bacteria	p__Bacillota	c__Clostridia	o__Eubacteriales
0	k__Bacteria	p__Bacillota	c__Clostridia	o__Eubacteriales	f__Clostridiaceae
0	k__Bacteria	p__Bacillota	c__Clostridia	o__Eubacteriales	f__Clostridiaceae	g__Clostridium
1	k__Bacteria	p__Bacillota	c__Clostridia	o__Eubacteriales	f__Clostridiaceae	g__Clostridium	s__Clostridium_botulinum
0	k__Bacteria	p__Actinomycetota
0	k__Bacteria	p__Actinomycetota	c__Actinomycetes
0	k__Bacteria	p__Actinomycetota	c__Actinomycetes	o__Kitasatosporales
0	k__Bacteria	p__Actinomycetota	c__Actinomycetes	o__Kitasatosporales	f__Streptomycetaceae
0	k__Bacteria	p__Actinomycetota	c__Actinomycetes	o__Kitasatosporales	f__Streptomycetaceae	g__Streptomyces
1	k__Bacteria	p__Actinomycetota	c__Actinomycetes	o__Kitasatosporales	f__Streptomycetaceae	g__Streptomyces	s__Streptomyces_sp._T12
0	k__Bacteria	p__Pseudomonadota
5	k__Bacteria	p__Pseudomonadota	c__Gammaproteobacteria
0	k__Bacteria	p__Pseudomonadota	c__Gammaproteobacteria	o__Alteromonadales
0	k__Bacteria	p__Pseudomonadota	c__Gammaproteobacteria	o__Alteromonadales	f__Pseudoalteromonadaceae
0	k__Bacteria	p__Pseudomonadota	c__Gammaproteobacteria	o__Alteromonadales	f__Pseudoalteromonadaceae	g__Pseudoalteromonas
1	k__Bacteria	p__Pseudomonadota	c__Gammaproteobacteria	o__Alteromonadales	f__Pseudoalteromonadaceae	g__Pseudoalteromonas	s__Pseudoalteromonas_sp._3J6
0	k__Bacteria	p__Spirochaetota
0	k__Bacteria	p__Spirochaetota	c__Spirochaetia
0	k__Bacteria	p__Spirochaetota	c__Spirochaetia	o__Brachyspirales
0	k__Bacteria	p__Spirochaetota	c__Spirochaetia	o__Brachyspirales	f__Brachyspiraceae
0	k__Bacteria	p__Spirochaetota	c__Spirochaetia	o__Brachyspirales	f__Brachyspiraceae	g__Brachyspira
1	k__Bacteria	p__Spirochaetota	c__Spirochaetia	o__Brachyspirales	f__Brachyspiraceae	g__Brachyspira	s__Brachyspira_pilosicoli

## Sheet: 28S-5_23-6610
507	Unclassified
90	k__Eukaryota
42	k__Eukaryota	p__Ascomycota
0	k__Eukaryota	p__Ascomycota	c__Saccharomycetes
357	k__Eukaryota	p__Ascomycota	c__Saccharomycetes	o__Saccharomycetales
1	k__Eukaryota	p__Ascomycota	c__Saccharomycetes	o__Saccharomycetales	f__Saccharomycetaceae
471	k__Eukaryota	p__Ascomycota	c__Saccharomycetes	o__Saccharomycetales	f__Saccharomycetaceae	g__Kazachstania
1	k__Eukaryota	p__Ascomycota	c__Saccharomycetes	o__Saccharomycetales	f__Saccharomycetaceae	g__Kazachstania	s__Kazachstania_africana
1	k__Eukaryota	p__Ascomycota	c__Saccharomycetes	o__Saccharomycetales	f__Saccharomycetaceae	g__Kazachstania	s__Kazachstania_naganishii
0	k__Eukaryota	p__Ascomycota	c__Saccharomycetes	o__Saccharomycetales	f__Saccharomycetaceae	g__Eremothecium
2	k__Eukaryota	p__Ascomycota	c__Saccharomycetes	o__Saccharomycetales	f__Saccharomycetaceae	g__Eremothecium	s__Eremothecium_sinecaudum
0	k__Eukaryota	p__Ascomycota	c__Saccharomycetes	o__Saccharomycetales	f__Saccharomycetaceae	g__Torulaspora
1	k__Eukaryota	p__Ascomycota	c__Saccharomycetes	o__Saccharomycetales	f__Saccharomycetaceae	g__Torulaspora	s__Torulaspora_globosa
0	k__Eukaryota	p__Ascomycota	c__Saccharomycetes	o__Saccharomycetales	f__Saccharomycetaceae	g__Nakaseomyces
1	k__Eukaryota	p__Ascomycota	c__Saccharomycetes	o__Saccharomycetales	f__Saccharomycetaceae	g__Nakaseomyces	s__Nakaseomyces_glabratus
0	k__Eukaryota	p__Ascomycota	c__Saccharomycetes	o__Saccharomycetales	f__Pichiaceae
0	k__Eukaryota	p__Ascomycota	c__Saccharomycetes	o__Saccharomycetales	f__Pichiaceae	g__Brettanomyces
24	k__Eukaryota	p__Ascomycota	c__Saccharomycetes	o__Saccharomycetales	f__Pichiaceae	g__Brettanomyces	s__Brettanomyces_nanus
1	k__Eukaryota	p__Ascomycota	c__Saccharomycetes	o__Saccharomycetales	f__Pichiaceae	g__Brettanomyces	s__Brettanomyces_bruxellensis
0	k__Eukaryota	p__Ascomycota	c__Saccharomycetes	o__Saccharomycetales	f__Pichiaceae	g__Pichia
3	k__Eukaryota	p__Ascomycota	c__Saccharomycetes	o__Saccharomycetales	f__Pichiaceae	g__Pichia	s__Pichia_kudriavzevii
0	k__Eukaryota	p__Ascomycota	c__Saccharomycetes	o__Saccharomycetales	f__Pichiaceae	g__Ogataea
2	k__Eukaryota	p__Ascomycota	c__Saccharomycetes	o__Saccharomycetales	f__Pichiaceae	g__Ogataea	s__Ogataea_parapolymorpha
0	k__Eukaryota	p__Ascomycota	c__Saccharomycetes	o__Saccharomycetales	f__Metschnikowiaceae
0	k__Eukaryota	p__Ascomycota	c__Saccharomycetes	o__Saccharomycetales	f__Metschnikowiaceae	g__Candida/Metschnikowiaceae
3	k__Eukaryota	p__Ascomycota	c__Saccharomycetes	o__Saccharomycetales	f__Metschnikowiaceae	g__Candida/Metschnikowiaceae	s__[Candida]_auris
1	k__Eukaryota	p__Ascomycota	c__Saccharomycetes	o__Saccharomycetales	f__Debaryomycetaceae
6	k__Eukaryota	p__Ascomycota	c__Dothideomycetes
0	k__Eukaryota	p__Ascomycota	c__Dothideomycetes	o__Pleosporales
0	k__Eukaryota	p__Ascomycota	c__Dothideomycetes	o__Pleosporales	f__Didymellaceae
0	k__Eukaryota	p__Ascomycota	c__Dothideomycetes	o__Pleosporales	f__Didymellaceae	g__Ascochyta
150	k__Eukaryota	p__Ascomycota	c__Dothideomycetes	o__Pleosporales	f__Didymellaceae	g__Ascochyta	s__Ascochyta_rabiei
0	k__Eukaryota	p__Ascomycota	c__Eurotiomycetes
7	k__Eukaryota	p__Ascomycota	c__Eurotiomycetes	o__Eurotiales
0	k__Eukaryota	p__Ascomycota	c__Eurotiomycetes	o__Eurotiales	f__Aspergillaceae
1	k__Eukaryota	p__Ascomycota	c__Eurotiomycetes	o__Eurotiales	f__Aspergillaceae	g__Aspergillus
27	k__Eukaryota	p__Ascomycota	c__Eurotiomycetes	o__Eurotiales	f__Aspergillaceae	g__Aspergillus	s__Aspergillus_chevalieri
8	k__Eukaryota	p__Ascomycota	c__Eurotiomycetes	o__Eurotiales	f__Aspergillaceae	g__Aspergillus	s__Aspergillus_fumigatus
0	k__Eukaryota	p__Ascomycota	c__Sordariomycetes
0	k__Eukaryota	p__Ascomycota	c__Sordariomycetes	o__Hypocreales
0	k__Eukaryota	p__Ascomycota	c__Sordariomycetes	o__Hypocreales	f__Clavicipitaceae
0	k__Eukaryota	p__Ascomycota	c__Sordariomycetes	o__Hypocreales	f__Clavicipitaceae	g__Ustilaginoidea
1	k__Eukaryota	p__Ascomycota	c__Sordariomycetes	o__Hypocreales	f__Clavicipitaceae	g__Ustilaginoidea	s__Ustilaginoidea_virens
0	k__Eukaryota	p__Ascomycota	c__Sordariomycetes	o__Hypocreales	f__Nectriaceae
0	k__Eukaryota	p__Ascomycota	c__Sordariomycetes	o__Hypocreales	f__Nectriaceae	g__Fusarium
1	k__Eukaryota	p__Ascomycota	c__Sordariomycetes	o__Hypocreales	f__Nectriaceae	g__Fusarium	s__Fusarium_musae
0	k__Eukaryota	p__Ascomycota	c__Sordariomycetes	o__Sordariales
0	k__Eukaryota	p__Ascomycota	c__Sordariomycetes	o__Sordariales	f__Sordariaceae
0	k__Eukaryota	p__Ascomycota	c__Sordariomycetes	o__Sordariales	f__Sordariaceae	g__Neurospora
1	k__Eukaryota	p__Ascomycota	c__Sordariomycetes	o__Sordariales	f__Sordariaceae	g__Neurospora	s__Neurospora_crassa
0	k__Eukaryota	p__Ascomycota	c__Schizosaccharomycetes
0	k__Eukaryota	p__Ascomycota	c__Schizosaccharomycetes	o__Schizosaccharomycetales
0	k__Eukaryota	p__Ascomycota	c__Schizosaccharomycetes	o__Schizosaccharomycetales	f__Schizosaccharomycetaceae
1	k__Eukaryota	p__Ascomycota	c__Schizosaccharomycetes	o__Schizosaccharomycetales	f__Schizosaccharomycetaceae	g__Schizosaccharomyces
1	k__Eukaryota	p__Ascomycota	c__Schizosaccharomycetes	o__Schizosaccharomycetales	f__Schizosaccharomycetaceae	g__Schizosaccharomyces	s__Schizosaccharomyces_osmophilus
15	k__Eukaryota	p__Basidiomycota
3	k__Eukaryota	p__Basidiomycota	c__Agaricomycetes
14	k__Eukaryota	p__Basidiomycota	c__Agaricomycetes	o__Agaricales
0	k__Eukaryota	p__Basidiomycota	c__Agaricomycetes	o__Agaricales	f__Marasmiaceae
0	k__Eukaryota	p__Basidiomycota	c__Agaricomycetes	o__Agaricales	f__Marasmiaceae	g__Marasmius
75	k__Eukaryota	p__Basidiomycota	c__Agaricomycetes	o__Agaricales	f__Marasmiaceae	g__Marasmius	s__Marasmius_oreades
0	k__Eukaryota	p__Basidiomycota	c__Agaricomycetes	o__Agaricales	f__Strophariaceae
0	k__Eukaryota	p__Basidiomycota	c__Agaricomycetes	o__Agaricales	f__Strophariaceae	g__Psilocybe
74	k__Eukaryota	p__Basidiomycota	c__Agaricomycetes	o__Agaricales	f__Strophariaceae	g__Psilocybe	s__Psilocybe_cubensis
0	k__Eukaryota	p__Basidiomycota	c__Agaricomycetes	o__Cantharellales
0	k__Eukaryota	p__Basidiomycota	c__Agaricomycetes	o__Cantharellales	f__Ceratobasidiaceae
0	k__Eukaryota	p__Basidiomycota	c__Agaricomycetes	o__Cantharellales	f__Ceratobasidiaceae	g__Rhizoctonia
43	k__Eukaryota	p__Basidiomycota	c__Agaricomycetes	o__Cantharellales	f__Ceratobasidiaceae	g__Rhizoctonia	s__Rhizoctonia_solani
0	k__Eukaryota	p__Basidiomycota	c__Tremellomycetes
0	k__Eukaryota	p__Basidiomycota	c__Tremellomycetes	o__Trichosporonales
7	k__Eukaryota	p__Basidiomycota	c__Tremellomycetes	o__Trichosporonales	f__Trichosporonaceae
0	k__Eukaryota	p__Basidiomycota	c__Tremellomycetes	o__Trichosporonales	f__Trichosporonaceae	g__Vanrija
118	k__Eukaryota	p__Basidiomycota	c__Tremellomycetes	o__Trichosporonales	f__Trichosporonaceae	g__Vanrija	s__Vanrija_pseudolonga
0	k__Eukaryota	p__Basidiomycota	c__Tremellomycetes	o__Tremellales
0	k__Eukaryota	p__Basidiomycota	c__Tremellomycetes	o__Tremellales	f__Cryptococcaceae
5	k__Eukaryota	p__Basidiomycota	c__Tremellomycetes	o__Tremellales	f__Cryptococcaceae	g__Cryptococcus
0	k__Eukaryota	p__Basidiomycota	c__Malasseziomycetes
0	k__Eukaryota	p__Basidiomycota	c__Malasseziomycetes	o__Malasseziales
0	k__Eukaryota	p__Basidiomycota	c__Malasseziomycetes	o__Malasseziales	f__Malasseziaceae
27	k__Eukaryota	p__Basidiomycota	c__Malasseziomycetes	o__Malasseziales	f__Malasseziaceae	g__Malassezia
53	k__Eukaryota	p__Basidiomycota	c__Malasseziomycetes	o__Malasseziales	f__Malasseziaceae	g__Malassezia	s__Malassezia_restricta
12	k__Eukaryota	p__Basidiomycota	c__Malasseziomycetes	o__Malasseziales	f__Malasseziaceae	g__Malassezia	s__Malassezia_japonica
8	k__Eukaryota	p__Basidiomycota	c__Malasseziomycetes	o__Malasseziales	f__Malasseziaceae	g__Malassezia	s__Malassezia_vespertilionis
0	k__Eukaryota	p__Basidiomycota	c__Ustilaginomycetes
0	k__Eukaryota	p__Basidiomycota	c__Ustilaginomycetes	o__Ustilaginales
0	k__Eukaryota	p__Basidiomycota	c__Ustilaginomycetes	o__Ustilaginales	f__Ustilaginaceae
0	k__Eukaryota	p__Basidiomycota	c__Ustilaginomycetes	o__Ustilaginales	f__Ustilaginaceae	g__Sporisorium
3	k__Eukaryota	p__Basidiomycota	c__Ustilaginomycetes	o__Ustilaginales	f__Ustilaginaceae	g__Sporisorium	s__Sporisorium_graminicola
0	k__Eukaryota	p__Basidiomycota	c__Pucciniomycetes
0	k__Eukaryota	p__Basidiomycota	c__Pucciniomycetes	o__Pucciniales
0	k__Eukaryota	p__Basidiomycota	c__Pucciniomycetes	o__Pucciniales	f__Pucciniaceae
4	k__Eukaryota	p__Basidiomycota	c__Pucciniomycetes	o__Pucciniales	f__Pucciniaceae	g__Puccinia
0	k__Eukaryota	p__Chordata
0	k__Eukaryota	p__Chordata	c__Mammalia
0	k__Eukaryota	p__Chordata	c__Mammalia	o__Primates
0	k__Eukaryota	p__Chordata	c__Mammalia	o__Primates	f__Hominidae
0	k__Eukaryota	p__Chordata	c__Mammalia	o__Primates	f__Hominidae	g__Homo
119	k__Eukaryota	p__Chordata	c__Mammalia	o__Primates	f__Hominidae	g__Homo	s__Homo_sapiens
0	k__Eukaryota	p__Apicomplexa
0	k__Eukaryota	p__Apicomplexa	c__Aconoidasida
0	k__Eukaryota	p__Apicomplexa	c__Aconoidasida	o__Haemosporida
0	k__Eukaryota	p__Apicomplexa	c__Aconoidasida	o__Haemosporida	f__Plasmodiidae
0	k__Eukaryota	p__Apicomplexa	c__Aconoidasida	o__Haemosporida	f__Plasmodiidae	g__Plasmodium
3	k__Eukaryota	p__Apicomplexa	c__Aconoidasida	o__Haemosporida	f__Plasmodiidae	g__Plasmodium	s__Plasmodium_sp._gorilla_clade_G2
1	k__Eukaryota	p__Apicomplexa	c__Aconoidasida	o__Haemosporida	f__Plasmodiidae	g__Plasmodium	s__Plasmodium_knowlesi
0	k__Eukaryota	p__Apicomplexa	c__Aconoidasida	o__Piroplasmida
0	k__Eukaryota	p__Apicomplexa	c__Aconoidasida	o__Piroplasmida	f__Theileriidae
0	k__Eukaryota	p__Apicomplexa	c__Aconoidasida	o__Piroplasmida	f__Theileriidae	g__Theileria
1	k__Eukaryota	p__Apicomplexa	c__Aconoidasida	o__Piroplasmida	f__Theileriidae	g__Theileria	s__Theileria_equi
6	k__Bacteria
1	k__Bacteria	p__Pseudomonadota
0	k__Bacteria	p__Pseudomonadota	c__Gammaproteobacteria
0	k__Bacteria	p__Pseudomonadota	c__Gammaproteobacteria	o__Pseudomonadales
0	k__Bacteria	p__Pseudomonadota	c__Gammaproteobacteria	o__Pseudomonadales	f__Pseudomonadaceae
0	k__Bacteria	p__Pseudomonadota	c__Gammaproteobacteria	o__Pseudomonadales	f__Pseudomonadaceae	g__Pseudomonas
28	k__Bacteria	p__Pseudomonadota	c__Gammaproteobacteria	o__Pseudomonadales	f__Pseudomonadaceae	g__Pseudomonas	s__Pseudomonas_sp._CIP-10
0	k__Bacteria	p__Pseudomonadota	c__Gammaproteobacteria	o__Enterobacterales
0	k__Bacteria	p__Pseudomonadota	c__Gammaproteobacteria	o__Enterobacterales	f__Enterobacteriaceae
0	k__Bacteria	p__Pseudomonadota	c__Gammaproteobacteria	o__Enterobacterales	f__Enterobacteriaceae	g__Enterobacter
3	k__Bacteria	p__Pseudomonadota	c__Gammaproteobacteria	o__Enterobacterales	f__Enterobacteriaceae	g__Enterobacter	s__Enterobacter_sp._T2
0	k__Bacteria	p__Pseudomonadota	c__Gammaproteobacteria	o__Enterobacterales	f__Enterobacteriaceae	g__Escherichia
1	k__Bacteria	p__Pseudomonadota	c__Gammaproteobacteria	o__Enterobacterales	f__Enterobacteriaceae	g__Escherichia	s__Escherichia_coli
0	k__Bacteria	p__Pseudomonadota	c__Gammaproteobacteria	o__Lysobacterales
0	k__Bacteria	p__Pseudomonadota	c__Gammaproteobacteria	o__Lysobacterales	f__Lysobacteraceae
0	k__Bacteria	p__Pseudomonadota	c__Gammaproteobacteria	o__Lysobacterales	f__Lysobacteraceae	g__Stenotrophomonas
1	k__Bacteria	p__Pseudomonadota	c__Gammaproteobacteria	o__Lysobacterales	f__Lysobacteraceae	g__Stenotrophomonas	s__Stenotrophomonas_maltophilia
0	k__Bacteria	p__Pseudomonadota	c__Gammaproteobacteria	o__Oceanospirillales
0	k__Bacteria	p__Pseudomonadota	c__Gammaproteobacteria	o__Oceanospirillales	f__Halomonadaceae
0	k__Bacteria	p__Pseudomonadota	c__Gammaproteobacteria	o__Oceanospirillales	f__Halomonadaceae	g__Halomonas
1	k__Bacteria	p__Pseudomonadota	c__Gammaproteobacteria	o__Oceanospirillales	f__Halomonadaceae	g__Halomonas	s__Halomonas_sp._JS92-SW72
0	k__Bacteria	p__Pseudomonadota	c__Alphaproteobacteria
0	k__Bacteria	p__Pseudomonadota	c__Alphaproteobacteria	o__Rhodobacterales
0	k__Bacteria	p__Pseudomonadota	c__Alphaproteobacteria	o__Rhodobacterales	f__Paracoccaceae
0	k__Bacteria	p__Pseudomonadota	c__Alphaproteobacteria	o__Rhodobacterales	f__Paracoccaceae	g__Paracoccus
1	k__Bacteria	p__Pseudomonadota	c__Alphaproteobacteria	o__Rhodobacterales	f__Paracoccaceae	g__Paracoccus	s__Paracoccus_pantotrophus
0	k__Bacteria	p__Pseudomonadota	c__Betaproteobacteria
0	k__Bacteria	p__Pseudomonadota	c__Betaproteobacteria	o__Burkholderiales
0	k__Bacteria	p__Pseudomonadota	c__Betaproteobacteria	o__Burkholderiales	f__Oxalobacteraceae
0	k__Bacteria	p__Pseudomonadota	c__Betaproteobacteria	o__Burkholderiales	f__Oxalobacteraceae	g__Collimonas
1	k__Bacteria	p__Pseudomonadota	c__Betaproteobacteria	o__Burkholderiales	f__Oxalobacteraceae	g__Collimonas	s__Collimonas_fungivorans
0	k__Bacteria	p__Bacillota
0	k__Bacteria	p__Bacillota	c__Bacilli
0	k__Bacteria	p__Bacillota	c__Bacilli	o__Bacillales
0	k__Bacteria	p__Bacillota	c__Bacilli	o__Bacillales	f__Bacillaceae
0	k__Bacteria	p__Bacillota	c__Bacilli	o__Bacillales	f__Bacillaceae	g__Neobacillus
1	k__Bacteria	p__Bacillota	c__Bacilli	o__Bacillales	f__Bacillaceae	g__Neobacillus	s__Neobacillus_sp._PS2-9
0	k__Bacteria	p__Bacillota	c__Clostridia
0	k__Bacteria	p__Bacillota	c__Clostridia	o__Eubacteriales
0	k__Bacteria	p__Bacillota	c__Clostridia	o__Eubacteriales	f__Clostridiaceae
0	k__Bacteria	p__Bacillota	c__Clostridia	o__Eubacteriales	f__Clostridiaceae	g__Clostridium
1	k__Bacteria	p__Bacillota	c__Clostridia	o__Eubacteriales	f__Clostridiaceae	g__Clostridium	s__Clostridium_felsineum
0	k__Bacteria	p__Actinomycetota
0	k__Bacteria	p__Actinomycetota	c__Actinomycetes
0	k__Bacteria	p__Actinomycetota	c__Actinomycetes	o__Kitasatosporales
0	k__Bacteria	p__Actinomycetota	c__Actinomycetes	o__Kitasatosporales	f__Streptomycetaceae
0	k__Bacteria	p__Actinomycetota	c__Actinomycetes	o__Kitasatosporales	f__Streptomycetaceae	g__Streptomyces
1	k__Bacteria	p__Actinomycetota	c__Actinomycetes	o__Kitasatosporales	f__Streptomycetaceae	g__Streptomyces	s__Streptomyces_sp._BPPL-273
1	k__Bacteria	p__Actinomycetota	c__Actinomycetes	o__Kitasatosporales	f__Streptomycetaceae	g__Streptomyces	s__Streptomyces_sp._T12
0	k__Bacteria	p__Spirochaetota
0	k__Bacteria	p__Spirochaetota	c__Spirochaetia
0	k__Bacteria	p__Spirochaetota	c__Spirochaetia	o__Spirochaetales
0	k__Bacteria	p__Spirochaetota	c__Spirochaetia	o__Spirochaetales	f__Borreliaceae
0	k__Bacteria	p__Spirochaetota	c__Spirochaetia	o__Spirochaetales	f__Borreliaceae	g__Borreliella
3	k__Bacteria	p__Spirochaetota	c__Spirochaetia	o__Spirochaetales	f__Borreliaceae	g__Borreliella	s__Borreliella_garinii
0	k__Bacteria	p__Campylobacterota
0	k__Bacteria	p__Campylobacterota	c__Epsilonproteobacteria
0	k__Bacteria	p__Campylobacterota	c__Epsilonproteobacteria	o__Campylobacterales
0	k__Bacteria	p__Campylobacterota	c__Epsilonproteobacteria	o__Campylobacterales	f__Campylobacteraceae
0	k__Bacteria	p__Campylobacterota	c__Epsilonproteobacteria	o__Campylobacterales	f__Campylobacteraceae	g__Campylobacter
1	k__Bacteria	p__Campylobacterota	c__Epsilonproteobacteria	o__Campylobacterales	f__Campylobacteraceae	g__Campylobacter	s__Campylobacter_hepaticus
1	k__Bacteria	p__Campylobacterota	c__Epsilonproteobacteria	o__Campylobacterales	f__Arcobacteraceae
0	k__Bacteria	p__Bacteroidota
0	k__Bacteria	p__Bacteroidota	c__Flavobacteriia
0	k__Bacteria	p__Bacteroidota	c__Flavobacteriia	o__Flavobacteriales
0	k__Bacteria	p__Bacteroidota	c__Flavobacteriia	o__Flavobacteriales	f__Flavobacteriaceae
0	k__Bacteria	p__Bacteroidota	c__Flavobacteriia	o__Flavobacteriales	f__Flavobacteriaceae	g__Cellulophaga
1	k__Bacteria	p__Bacteroidota	c__Flavobacteriia	o__Flavobacteriales	f__Flavobacteriaceae	g__Cellulophaga	s__Cellulophaga_sp._HaHa_2_95
0	k__Bacteria	p__Bacteroidota	c__Sphingobacteriia
0	k__Bacteria	p__Bacteroidota	c__Sphingobacteriia	o__Sphingobacteriales
0	k__Bacteria	p__Bacteroidota	c__Sphingobacteriia	o__Sphingobacteriales	f__Sphingobacteriaceae
0	k__Bacteria	p__Bacteroidota	c__Sphingobacteriia	o__Sphingobacteriales	f__Sphingobacteriaceae	g__Pedobacter
1	k__Bacteria	p__Bacteroidota	c__Sphingobacteriia	o__Sphingobacteriales	f__Sphingobacteriaceae	g__Pedobacter	s__Pedobacter_sp._KBS0701
0	k__Archaea
0	k__Archaea	p__Euryarchaeota
0	k__Archaea	p__Euryarchaeota	c__Halobacteria
1	k__Archaea	p__Euryarchaeota	c__Halobacteria	o__Halobacteriales
0	k__Archaea	p__Euryarchaeota	c__Methanomicrobia
0	k__Archaea	p__Euryarchaeota	c__Methanomicrobia	o__Methanomicrobiales
0	k__Archaea	p__Euryarchaeota	c__Methanomicrobia	o__Methanomicrobiales	f__Methanomicrobiaceae
0	k__Archaea	p__Euryarchaeota	c__Methanomicrobia	o__Methanomicrobiales	f__Methanomicrobiaceae	g__Methanoplanus
1	k__Archaea	p__Euryarchaeota	c__Methanomicrobia	o__Methanomicrobiales	f__Methanomicrobiaceae	g__Methanoplanus	s__Methanoplanus_sp._FWC-SCC4

## Sheet: ITS-5_23-6610
762	Unclassified
0	k__Eukaryota
0	k__Eukaryota	p__Chordata
0	k__Eukaryota	p__Chordata	c__Mammalia
0	k__Eukaryota	p__Chordata	c__Mammalia	o__Primates
0	k__Eukaryota	p__Chordata	c__Mammalia	o__Primates	f__Hominidae
0	k__Eukaryota	p__Chordata	c__Mammalia	o__Primates	f__Hominidae	g__Homo
149	k__Eukaryota	p__Chordata	c__Mammalia	o__Primates	f__Hominidae	g__Homo	s__Homo_sapiens
4	k__Bacteria
1	k__Bacteria	p__Pseudomonadota
11	k__Bacteria	p__Pseudomonadota	c__Gammaproteobacteria
0	k__Bacteria	p__Pseudomonadota	c__Gammaproteobacteria	o__Enterobacterales
0	k__Bacteria	p__Pseudomonadota	c__Gammaproteobacteria	o__Enterobacterales	f__Enterobacteriaceae
0	k__Bacteria	p__Pseudomonadota	c__Gammaproteobacteria	o__Enterobacterales	f__Enterobacteriaceae	g__Salmonella
2	k__Bacteria	p__Pseudomonadota	c__Gammaproteobacteria	o__Enterobacterales	f__Enterobacteriaceae	g__Salmonella	s__Salmonella_enterica
0	k__Bacteria	p__Pseudomonadota	c__Gammaproteobacteria	o__Thiotrichales
0	k__Bacteria	p__Pseudomonadota	c__Gammaproteobacteria	o__Thiotrichales	f__Piscirickettsiaceae
0	k__Bacteria	p__Pseudomonadota	c__Gammaproteobacteria	o__Thiotrichales	f__Piscirickettsiaceae	g__Thiomicrorhabdus
1	k__Bacteria	p__Pseudomonadota	c__Gammaproteobacteria	o__Thiotrichales	f__Piscirickettsiaceae	g__Thiomicrorhabdus	s__Thiomicrorhabdus_indica
0	k__Bacteria	p__Pseudomonadota	c__Gammaproteobacteria	o__Pasteurellales
0	k__Bacteria	p__Pseudomonadota	c__Gammaproteobacteria	o__Pasteurellales	f__Pasteurellaceae
0	k__Bacteria	p__Pseudomonadota	c__Gammaproteobacteria	o__Pasteurellales	f__Pasteurellaceae	g__Haemophilus
1	k__Bacteria	p__Pseudomonadota	c__Gammaproteobacteria	o__Pasteurellales	f__Pasteurellaceae	g__Haemophilus	s__[Haemophilus]_ducreyi
0	k__Bacteria	p__Pseudomonadota	c__Gammaproteobacteria	o__Chromatiales
0	k__Bacteria	p__Pseudomonadota	c__Gammaproteobacteria	o__Chromatiales	f__Chromatiaceae
0	k__Bacteria	p__Pseudomonadota	c__Gammaproteobacteria	o__Chromatiales	f__Chromatiaceae	g__Rheinheimera
1	k__Bacteria	p__Pseudomonadota	c__Gammaproteobacteria	o__Chromatiales	f__Chromatiaceae	g__Rheinheimera	s__Rheinheimera_sp._MM224
0	k__Bacteria	p__Pseudomonadota	c__Gammaproteobacteria	o__Pseudomonadales
0	k__Bacteria	p__Pseudomonadota	c__Gammaproteobacteria	o__Pseudomonadales	f__Marinobacteraceae
0	k__Bacteria	p__Pseudomonadota	c__Gammaproteobacteria	o__Pseudomonadales	f__Marinobacteraceae	g__Marinobacter
1	k__Bacteria	p__Pseudomonadota	c__Gammaproteobacteria	o__Pseudomonadales	f__Marinobacteraceae	g__Marinobacter	s__Marinobacter_salarius
0	k__Bacteria	p__Pseudomonadota	c__Betaproteobacteria
0	k__Bacteria	p__Pseudomonadota	c__Betaproteobacteria	o__Neisseriales
0	k__Bacteria	p__Pseudomonadota	c__Betaproteobacteria	o__Neisseriales	f__Neisseriaceae
0	k__Bacteria	p__Pseudomonadota	c__Betaproteobacteria	o__Neisseriales	f__Neisseriaceae	g__Neisseria
1	k__Bacteria	p__Pseudomonadota	c__Betaproteobacteria	o__Neisseriales	f__Neisseriaceae	g__Neisseria	s__Neisseria_gonorrhoeae
0	k__Bacteria	p__Pseudomonadota	c__Betaproteobacteria	o__Rhodocyclales
0	k__Bacteria	p__Pseudomonadota	c__Betaproteobacteria	o__Rhodocyclales	f__Zoogloeaceae
0	k__Bacteria	p__Pseudomonadota	c__Betaproteobacteria	o__Rhodocyclales	f__Zoogloeaceae	g__Thauera
1	k__Bacteria	p__Pseudomonadota	c__Betaproteobacteria	o__Rhodocyclales	f__Zoogloeaceae	g__Thauera	s__Thauera_humireducens
0	k__Bacteria	p__Pseudomonadota	c__Alphaproteobacteria
0	k__Bacteria	p__Pseudomonadota	c__Alphaproteobacteria	o__Rhodospirillales
0	k__Bacteria	p__Pseudomonadota	c__Alphaproteobacteria	o__Rhodospirillales	f__Azospirillaceae
0	k__Bacteria	p__Pseudomonadota	c__Alphaproteobacteria	o__Rhodospirillales	f__Azospirillaceae	g__Azospirillum
1	k__Bacteria	p__Pseudomonadota	c__Alphaproteobacteria	o__Rhodospirillales	f__Azospirillaceae	g__Azospirillum	s__Azospirillum_brasilense
0	k__Bacteria	p__Bacillota
0	k__Bacteria	p__Bacillota	c__Clostridia
0	k__Bacteria	p__Bacillota	c__Clostridia	o__Eubacteriales
0	k__Bacteria	p__Bacillota	c__Clostridia	o__Eubacteriales	f__Clostridiaceae
0	k__Bacteria	p__Bacillota	c__Clostridia	o__Eubacteriales	f__Clostridiaceae	g__Clostridium
2	k__Bacteria	p__Bacillota	c__Clostridia	o__Eubacteriales	f__Clostridiaceae	g__Clostridium	s__Clostridium_botulinum
1	k__Bacteria	p__Bacillota	c__Clostridia	o__Eubacteriales	f__Clostridiaceae	g__Clostridium	s__Clostridium_beijerinckii
1	k__Bacteria	p__Bacillota	c__Clostridia	o__Eubacteriales	f__Clostridiaceae	g__Clostridium	s__Clostridium_kluyveri
0	k__Bacteria	p__Bacillota	c__Clostridia	o__Thermoanaerobacterales
0	k__Bacteria	p__Bacillota	c__Clostridia	o__Thermoanaerobacterales	f__Thermoanaerobacteraceae
1	k__Bacteria	p__Bacillota	c__Clostridia	o__Thermoanaerobacterales	f__Thermoanaerobacteraceae	g__Thermoanaerobacter
0	k__Bacteria	p__Bacillota	c__Bacilli
0	k__Bacteria	p__Bacillota	c__Bacilli	o__Bacillales
0	k__Bacteria	p__Bacillota	c__Bacilli	o__Bacillales	f__Staphylococcaceae
0	k__Bacteria	p__Bacillota	c__Bacilli	o__Bacillales	f__Staphylococcaceae	g__Staphylococcus
1	k__Bacteria	p__Bacillota	c__Bacilli	o__Bacillales	f__Staphylococcaceae	g__Staphylococcus	s__Staphylococcus_aureus
1	k__Bacteria	p__Bacillota	c__Bacilli	o__Bacillales	f__Staphylococcaceae	g__Staphylococcus	s__Staphylococcus_pseudintermedius
0	k__Bacteria	p__Bacillota	c__Bacilli	o__Lactobacillales
0	k__Bacteria	p__Bacillota	c__Bacilli	o__Lactobacillales	f__Streptococcaceae
0	k__Bacteria	p__Bacillota	c__Bacilli	o__Lactobacillales	f__Streptococcaceae	g__Streptococcus
1	k__Bacteria	p__Bacillota	c__Bacilli	o__Lactobacillales	f__Streptococcaceae	g__Streptococcus	s__Streptococcus_intermedius
0	k__Bacteria	p__Actinomycetota
0	k__Bacteria	p__Actinomycetota	c__Actinomycetes
0	k__Bacteria	p__Actinomycetota	c__Actinomycetes	o__Kitasatosporales
0	k__Bacteria	p__Actinomycetota	c__Actinomycetes	o__Kitasatosporales	f__Streptomycetaceae
0	k__Bacteria	p__Actinomycetota	c__Actinomycetes	o__Kitasatosporales	f__Streptomycetaceae	g__Streptomyces
1	k__Bacteria	p__Actinomycetota	c__Actinomycetes	o__Kitasatosporales	f__Streptomycetaceae	g__Streptomyces	s__Streptomyces_sp._NBC_01244
1	k__Bacteria	p__Actinomycetota	c__Actinomycetes	o__Kitasatosporales	f__Streptomycetaceae	g__Streptomyces	s__Streptomyces_vinaceusdrappus
0	k__Bacteria	p__Cyanobacteriota
0	k__Bacteria	p__Cyanobacteriota	c__Cyanophyceae
0	k__Bacteria	p__Cyanobacteriota	c__Cyanophyceae	o__Nostocales
0	k__Bacteria	p__Cyanobacteriota	c__Cyanophyceae	o__Nostocales	f__Nostocaceae
0	k__Bacteria	p__Cyanobacteriota	c__Cyanophyceae	o__Nostocales	f__Nostocaceae	g__Anabaena
2	k__Bacteria	p__Cyanobacteriota	c__Cyanophyceae	o__Nostocales	f__Nostocaceae	g__Anabaena	s__Anabaena_sp._WA102
0	k__Bacteria	p__Mycoplasmatota
0	k__Bacteria	p__Mycoplasmatota	c__Mollicutes
0	k__Bacteria	p__Mycoplasmatota	c__Mollicutes	o__Mycoplasmatales
0	k__Bacteria	p__Mycoplasmatota	c__Mollicutes	o__Mycoplasmatales	f__Mycoplasmataceae
0	k__Bacteria	p__Mycoplasmatota	c__Mollicutes	o__Mycoplasmatales	f__Mycoplasmataceae	g__Mycoplasma
1	k__Bacteria	p__Mycoplasmatota	c__Mollicutes	o__Mycoplasmatales	f__Mycoplasmataceae	g__Mycoplasma	s__Mycoplasma_sp._(ex_Biomphalaria_glabrata)
0	k__Bacteria	p__Campylobacterota
0	k__Bacteria	p__Campylobacterota	c__Epsilonproteobacteria
0	k__Bacteria	p__Campylobacterota	c__Epsilonproteobacteria	o__Campylobacterales
0	k__Bacteria	p__Campylobacterota	c__Epsilonproteobacteria	o__Campylobacterales	f__Arcobacteraceae
0	k__Bacteria	p__Campylobacterota	c__Epsilonproteobacteria	o__Campylobacterales	f__Arcobacteraceae	g__Arcobacter
1	k__Bacteria	p__Campylobacterota	c__Epsilonproteobacteria	o__Campylobacterales	f__Arcobacteraceae	g__Arcobacter	s__Arcobacter_nitrofigilis
0	k__Archaea
0	k__Archaea	p__Thermoproteota
0	k__Archaea	p__Thermoproteota	c__Thermoprotei
0	k__Archaea	p__Thermoproteota	c__Thermoprotei	o__Sulfolobales
0	k__Archaea	p__Thermoproteota	c__Thermoprotei	o__Sulfolobales	f__Sulfolobaceae
0	k__Archaea	p__Thermoproteota	c__Thermoprotei	o__Sulfolobales	f__Sulfolobaceae	g__Stygiolobus
1	k__Archaea	p__Thermoproteota	c__Thermoprotei	o__Sulfolobales	f__Sulfolobaceae	g__Stygiolobus	s__Stygiolobus_caldivivus
0	k__Viruses
1	k__Viruses	s__Beihai_picorna-like_virus_96

[truncated: 2 more sheets: 28S-6_23-6665, ITS-6_23-6665]
